# Supplementary material for: Bis(melaminium) tartrate dihydrate
Source: Acta Crystallogr Sect E Struct Rep Online. 2009 Mar 31;65(Pt 4):o933. doi: 10.1107/S1600536809011143 (PMC2968909; doi:10.1107/S1600536809011143)
Supplement: Supplementary file 1 [file e-65-0o933-sup1.cif]

##############################################################################
###                                                                        ###
###        Electronic paper (Acta Crystallographica Section E)             ###
###                                                                        ###
##############################################################################
#                                                                            #
# This CIF contains the data in a paper accepted for publication in Acta     #
# Crystallographica Section E. It conforms to the requirements of Notes      #
# for Authors for Section E, and has been peer reviewed under the auspices   #
# of the IUCr Commission on Journals.                                        #
#                                                                            #
# Full details of the Crystallographic Information File format               #
# are given in the paper "The Crystallographic Information File (CIF):       #
# a New Standard Archive File for Crystallography" by S. R. Hall, F. H.      #
# Allen and I. D. Brown [Acta Cryst. (1991), A47, 655-685].                  #
#                                                                            #
# The current version of the core CIF dictionary is obtainable from          #
# ftp://ftp.iucr.org/pub/cif_core.dic. The current version number is 2.4.    #
#                                                                            #
# Software is freely available for graphical display of the structure(s) in  #
# this CIF.  For information consult the CIF home page http://www.iucr.org/  #
# cif/home.html                                                              #
#                                                                            #
# This file may be used for bona fide research purposes within the           #
# scientific community so long as proper attribution is given to the journal # 
# article from which it was obtained.                                        #
#                                                                            #
##############################################################################
                                             
data_I
_audit_creation_method     SHELXL-97
_chemical_name_systematic
;
Bis(melaminium) tartrate dihydrate
;
_chemical_name_common     ?
_chemical_formula_moiety     '2(C3 H7 N6 +), C4 H4 O6 2-, 2(H2 O)'
_chemical_formula_sum     'C10 H22 N12 O8'
_chemical_formula_iupac     '2C3 H7 N6 +, C4 H4 O6 2-, 2H2 O'
_chemical_formula_weight     436.38
_chemical_melting_point     ?
_symmetry_cell_setting     monoclinic
_symmetry_space_group_name_H-M     'C 2/c'
_symmetry_space_group_name_Hall     '-C 2yc'
loop_
    _symmetry_equiv_pos_as_xyz
    'x, y, z'
    '-x, y, -z+1/2'
    'x+1/2, y+1/2, z'
    '-x+1/2, y+1/2, -z+1/2'
    '-x, -y, -z'
    'x, -y, z-1/2'
    '-x+1/2, -y+1/2, -z'
    'x+1/2, -y+1/2, z-1/2'
_cell_length_a     7.6963(9)
_cell_length_b     21.955(3)
_cell_length_c     10.7405(12)
_cell_angle_alpha     90.00
_cell_angle_beta     98.179(6)
_cell_angle_gamma     90.00
_cell_volume     1796.4(4)
_cell_formula_units_Z     4
_cell_measurement_reflns_used     4811
_cell_measurement_theta_min     1.86
_cell_measurement_theta_max     27.50
_cell_measurement_temperature     296(2)
_exptl_crystal_description     block
_exptl_crystal_colour     colourless
_exptl_crystal_size_max     0.263
_exptl_crystal_size_mid     0.216
_exptl_crystal_size_min     0.123
_exptl_crystal_density_diffrn     1.621
_exptl_crystal_density_meas     ?
_exptl_crystal_density_method     'not measured'
_exptl_crystal_F_000     920
_exptl_absorpt_coefficient_mu     0.139
_exptl_absorpt_correction_type     multi-scan
_exptl_absorpt_process_details     '(SADABS; Sheldrick, 1996)'
_exptl_absorpt_correction_T_min     .963
_exptl_absorpt_correction_T_max     .980
_exptl_special_details
;
;
_diffrn_ambient_temperature     296(2)
_diffrn_radiation_type     MoK\a
_diffrn_radiation_wavelength     0.71073
_diffrn_radiation_source     'fine-focus sealed tube'
_diffrn_radiation_monochromator     graphite
_diffrn_measurement_device_type     'Bruker APEXII area-detector'
_diffrn_measurement_method     \w
_diffrn_detector_area_resol_mean     ?
_diffrn_reflns_number     13436
_diffrn_reflns_av_R_equivalents     0.0267
_diffrn_reflns_av_sigmaI/netI     0.0167
_diffrn_reflns_theta_min     1.86
_diffrn_reflns_theta_max     27.50
_diffrn_reflns_theta_full     27.50
_diffrn_measured_fraction_theta_max     0.994
_diffrn_measured_fraction_theta_full     0.994
_diffrn_reflns_limit_h_min     -9
_diffrn_reflns_limit_h_max     10
_diffrn_reflns_limit_k_min     -27
_diffrn_reflns_limit_k_max     28
_diffrn_reflns_limit_l_min     -13
_diffrn_reflns_limit_l_max     13
_diffrn_standards_number     ?
_diffrn_standards_interval_count     ?
_diffrn_standards_interval_time     ?
_diffrn_standards_decay_%     0
_refine_special_details
;
Refinement of <i>F</i>^2^ against ALL reflections. The weighted <i>R</i>-factor
<i>wR</i> and goodness of fit <i>S</i> are based on <i>F</i>^2^, conventional
<i>R</i>-factors <i>R</i> are based on <i>F</i>, with <i>F</i> set to zero for
negative <i>F</i>^2^. The threshold expression of <i>F</i>^2^ >
\s(<i>F</i>^2^) is used only for calculating <i>R</i>-factors(gt) <i>etc</i>.
and is not relevant to the choice of reflections for refinement.
<i>R</i>-factors based on <i>F</i>^2^ are statistically about twice as large
as those based on <i>F</i>, and <i>R</i>- factors based on ALL data will be
even larger.
;
_reflns_number_total     2047
_reflns_number_gt     1712
_reflns_threshold_expression     I>2\s(I)
_refine_ls_structure_factor_coef     Fsqd
_refine_ls_matrix_type     full
_refine_ls_R_factor_all     0.0448
_refine_ls_R_factor_gt     0.0373
_refine_ls_wR_factor_gt     0.1010
_refine_ls_wR_factor_ref     0.1083
_refine_ls_goodness_of_fit_ref     1.001
_refine_ls_restrained_S_all     1.003
_refine_ls_number_reflns     2047
_refine_ls_number_parameters     166
_refine_ls_number_restraints     15
_refine_ls_hydrogen_treatment     mixed
_refine_ls_weighting_scheme     calc
_refine_ls_weighting_details
          'calc w=1/[\s^2^(Fo^2^)+(0.059P)^2^+0.9299P] where P=(Fo^2^+2Fc^2^)/3'
_atom_sites_solution_hydrogens     geom
_atom_sites_solution_primary     direct
_atom_sites_solution_secondary     difmap
_refine_ls_shift/su_max     0.000
_refine_ls_shift/su_mean     0.000
_refine_diff_density_max     0.247
_refine_diff_density_min     -0.238
_refine_ls_extinction_method     none
_refine_ls_extinction_coef     ?
loop_
    _atom_type_symbol
    _atom_type_description
    _atom_type_scat_dispersion_real
    _atom_type_scat_dispersion_imag
    _atom_type_scat_source
    'C' 'C' 0.0033 0.0016
                         'International Tables Vol C Tables 4.2.6.8 and 6.1.1.4'
    'H' 'H' 0.0000 0.0000
                         'International Tables Vol C Tables 4.2.6.8 and 6.1.1.4'
    'N' 'N' 0.0061 0.0033
                         'International Tables Vol C Tables 4.2.6.8 and 6.1.1.4'
    'O' 'O' 0.0106 0.0060
                         'International Tables Vol C Tables 4.2.6.8 and 6.1.1.4'
_computing_data_collection     'APEX2 (Bruker, 2006)'
_computing_cell_refinement     'SAINT (Bruker, 2006)'
_computing_data_reduction     'SAINT (Bruker, 2006)'
_computing_structure_solution     'SHELXS97 (Sheldrick, 2008)'
_computing_structure_refinement     'SHELXL97 (Sheldrick, 2008)'
_computing_molecular_graphics     'SHELXTL (Sheldrick, 2008)'
_computing_publication_material     'SHELXTL (Sheldrick, 2008)'
loop_
    _atom_site_type_symbol
    _atom_site_label
    _atom_site_fract_x
    _atom_site_fract_y
    _atom_site_fract_z
    _atom_site_U_iso_or_equiv
    _atom_site_adp_type
    _atom_site_calc_flag
    _atom_site_refinement_flags
    _atom_site_occupancy
    _atom_site_disorder_assembly
    _atom_site_disorder_group
    O O1 0.25143(17) 0.05132(5) 0.11300(12) 0.0603(3) Uani d . 1 . .
    O O2 0.17077(17) -0.04576(5) 0.08785(10) 0.0535(3) Uani d . 1 . .
    O O3 0.15841(13) 0.05730(4) 0.33946(9) 0.0394(3) Uani d D 1 . .
    H H3 0.158(2) 0.0508(7) 0.4193(11) 0.047 Uiso d D 1 . .
    N N1 0.06055(18) 0.17081(6) 0.04393(13) 0.0470(3) Uani d D 1 . .
    H H1NA 0.074(2) 0.1308(6) 0.0459(17) 0.056 Uiso d D 1 . .
    H H1NB -0.004(2) 0.1902(7) -0.0177(15) 0.056 Uiso d D 1 . .
    N N2 0.23582(16) 0.17105(6) 0.23551(12) 0.0428(3) Uani d D 1 . .
    H H2NA 0.233(2) 0.1306(7) 0.2342(16) 0.051 Uiso d D 1 . .
    N N3 0.4140(2) 0.17049(7) 0.42646(15) 0.0558(4) Uani d D 1 . .
    H H3NA 0.407(2) 0.1308(7) 0.4247(18) 0.067 Uiso d D 1 . .
    H H3NB 0.477(2) 0.1917(8) 0.4890(16) 0.067 Uiso d D 1 . .
    N N4 0.32789(15) 0.26210(5) 0.33724(11) 0.0373(3) Uani d . 1 . .
    N N5 0.22621(18) 0.35022(5) 0.24256(11) 0.0451(3) Uani d D 1 . .
    H H5NA 0.157(2) 0.3702(8) 0.1812(13) 0.054 Uiso d D 1 . .
    H H5NB 0.282(2) 0.3704(8) 0.3088(13) 0.054 Uiso d D 1 . .
    N N6 0.13898(15) 0.26268(5) 0.13787(10) 0.0353(3) Uani d . 1 . .
    C C1 0.18246(18) 0.00368(6) 0.14673(13) 0.0392(3) Uani d . 1 . .
    C C2 0.09995(16) 0.00520(5) 0.26757(11) 0.0308(3) Uani d . 1 . .
    H H2A 0.1329 -0.0309 0.3157 0.037 Uiso d R 1 . .
    C C3 0.23110(16) 0.29059(6) 0.23929(11) 0.0338(3) Uani d . 1 . .
    C C4 0.14503(16) 0.20248(6) 0.13831(13) 0.0352(3) Uani d . 1 . .
    C C5 0.32593(17) 0.20212(6) 0.33379(13) 0.0386(3) Uani d . 1 . .
    O O1W 0.45183(14) 0.06665(5) -0.06993(11) 0.0465(3) Uani d D 1 . .
    H H1WA 0.391(2) 0.0544(8) -0.0137(16) 0.056 Uiso d D 1 . .
    H H1WB 0.535(2) 0.0446(8) -0.0730(17) 0.056 Uiso d D 1 . .
loop_
    _atom_site_aniso_label
    _atom_site_aniso_U_11
    _atom_site_aniso_U_22
    _atom_site_aniso_U_33
    _atom_site_aniso_U_12
    _atom_site_aniso_U_13
    _atom_site_aniso_U_23
    O1 0.0750(8) 0.0567(7) 0.0575(7) 0.0020(6) 0.0378(6) 0.0128(6)
    O2 0.0879(8) 0.0446(6) 0.0312(5) 0.0254(5) 0.0197(5) 0.0046(4)
    O3 0.0533(6) 0.0362(5) 0.0272(5) -0.0122(4) 0.0010(4) 0.0008(4)
    N1 0.0582(8) 0.0324(6) 0.0480(8) -0.0069(5) -0.0006(6) -0.0048(5)
    N2 0.0496(7) 0.0278(6) 0.0494(7) 0.0002(5) 0.0013(5) 0.0020(5)
    N3 0.0641(8) 0.0382(7) 0.0591(9) 0.0069(6) -0.0120(7) 0.0110(6)
    N4 0.0433(6) 0.0337(6) 0.0333(6) 0.0020(4) 0.0003(5) 0.0027(4)
    N5 0.0658(8) 0.0288(6) 0.0358(7) -0.0001(5) -0.0097(6) 0.0001(5)
    N6 0.0434(6) 0.0308(6) 0.0310(6) -0.0022(4) 0.0033(5) 0.0001(4)
    C1 0.0454(7) 0.0420(8) 0.0320(7) 0.0151(6) 0.0118(5) 0.0100(5)
    C2 0.0422(7) 0.0264(6) 0.0236(6) 0.0017(5) 0.0046(5) 0.0031(4)
    C3 0.0395(6) 0.0329(7) 0.0291(6) -0.0004(5) 0.0048(5) 0.0012(5)
    C4 0.0366(6) 0.0328(7) 0.0372(7) -0.0028(5) 0.0086(5) -0.0003(5)
    C5 0.0383(6) 0.0359(7) 0.0412(7) 0.0022(5) 0.0044(5) 0.0051(6)
    O1W 0.0443(6) 0.0467(6) 0.0496(6) 0.0051(4) 0.0102(5) 0.0143(5)
_geom_special_details
;
All e.s.d.'s (except the e.s.d. in the dihedral angle between two l.s. planes)
are estimated using the full covariance matrix. The cell e.s.d.'s are taken
into account individually in the estimation of e.s.d.'s in distances, angles
and torsion angles; correlations between e.s.d.'s in cell parameters are only
used when they are defined by crystal symmetry. An approximate (isotropic)
treatment of cell e.s.d.'s is used for estimating e.s.d.'s involving l.s.
planes.
;
loop_
    _geom_bond_atom_site_label_1
    _geom_bond_atom_site_label_2
    _geom_bond_site_symmetry_2
    _geom_bond_distance
    _geom_bond_publ_flag
    O1 C1 . 1.2497(18) ?
    O2 C1 . 1.2530(18) ?
    O3 C2 . 1.4170(15) ?
    O3 H3 . 0.870(11) ?
    N1 C4 . 1.3215(18) ?
    N1 H1NA . 0.884(13) ?
    N1 H1NB . 0.879(13) ?
    N2 C4 . 1.3590(18) ?
    N2 C5 . 1.3610(18) ?
    N2 H2NA . 0.889(15) ?
    N3 C5 . 1.3193(18) ?
    N3 H3NA . 0.872(14) ?
    N3 H3NB . 0.900(14) ?
    N4 C5 . 1.3174(18) ?
    N4 C3 . 1.3527(16) ?
    N5 C3 . 1.3104(18) ?
    N5 H5NA . 0.901(13) ?
    N5 H5NB . 0.895(13) ?
    N6 C4 . 1.3224(18) ?
    N6 C3 . 1.3583(16) ?
    C1 C2 . 1.5242(18) ?
    C2 C2 2 1.531(2) ?
    C2 H2A . 0.9600 ?
    O1W H1WA . 0.858(14) ?
    O1W H1WB . 0.804(13) ?
loop_
    _geom_angle_atom_site_label_1
    _geom_angle_atom_site_label_2
    _geom_angle_atom_site_label_3
    _geom_angle_site_symmetry_1
    _geom_angle_site_symmetry_3
    _geom_angle
    _geom_angle_publ_flag
    C2 O3 H3 . . 111.1(11) ?
    C4 N1 H1NA . . 117.6(12) ?
    C4 N1 H1NB . . 119.1(12) ?
    H1NA N1 H1NB . . 123.3(16) ?
    C4 N2 C5 . . 119.39(13) ?
    C4 N2 H2NA . . 119.1(11) ?
    C5 N2 H2NA . . 121.5(11) ?
    C5 N3 H3NA . . 119.1(13) ?
    C5 N3 H3NB . . 117.1(12) ?
    H3NA N3 H3NB . . 123.8(17) ?
    C5 N4 C3 . . 115.95(12) ?
    C3 N5 H5NA . . 118.9(11) ?
    C3 N5 H5NB . . 120.3(11) ?
    H5NA N5 H5NB . . 120.5(15) ?
    C4 N6 C3 . . 115.71(11) ?
    O1 C1 O2 . . 125.57(13) ?
    O1 C1 C2 . . 118.30(13) ?
    O2 C1 C2 . . 116.11(12) ?
    O3 C2 C1 . . 110.08(10) ?
    O3 C2 C2 . 2 111.37(8) ?
    C1 C2 C2 . 2 108.42(12) ?
    O3 C2 H2A . . 109.5 ?
    C1 C2 H2A . . 109.3 ?
    C2 C2 H2A 2 . 108.2 ?
    N5 C3 N4 . . 117.12(12) ?
    N5 C3 N6 . . 117.29(12) ?
    N4 C3 N6 . . 125.59(13) ?
    N1 C4 N6 . . 120.66(13) ?
    N1 C4 N2 . . 117.72(13) ?
    N6 C4 N2 . . 121.62(12) ?
    N4 C5 N3 . . 120.17(13) ?
    N4 C5 N2 . . 121.69(12) ?
    N3 C5 N2 . . 118.14(14) ?
    H1WA O1W H1WB . . 110.6(16) ?
loop_
    _geom_torsion_atom_site_label_1
    _geom_torsion_atom_site_label_2
    _geom_torsion_atom_site_label_3
    _geom_torsion_atom_site_label_4
    _geom_torsion_site_symmetry_1
    _geom_torsion_site_symmetry_2
    _geom_torsion_site_symmetry_3
    _geom_torsion_site_symmetry_4
    _geom_torsion
    _geom_torsion_publ_flag
    O1 C1 C2 O3 . . . . -15.91(17) ?
    O2 C1 C2 O3 . . . . 165.79(11) ?
    O1 C1 C2 C2 . . . 2 106.14(12) ?
    O2 C1 C2 C2 . . . 2 -72.17(12) ?
    C5 N4 C3 N5 . . . . 177.80(13) ?
    C5 N4 C3 N6 . . . . -2.34(19) ?
    C4 N6 C3 N5 . . . . -179.21(12) ?
    C4 N6 C3 N4 . . . . 0.93(18) ?
    C3 N6 C4 N1 . . . . -179.76(12) ?
    C3 N6 C4 N2 . . . . 0.99(18) ?
    C5 N2 C4 N1 . . . . 179.33(13) ?
    C5 N2 C4 N6 . . . . -1.4(2) ?
    C3 N4 C5 N3 . . . . -178.79(13) ?
    C3 N4 C5 N2 . . . . 1.85(19) ?
    C4 N2 C5 N4 . . . . -0.1(2) ?
    C4 N2 C5 N3 . . . . -179.50(13) ?
loop_
    _geom_hbond_atom_site_label_D
    _geom_hbond_atom_site_label_H
    _geom_hbond_atom_site_label_A
    _geom_hbond_site_symmetry_A
    _geom_hbond_distance_DH
    _geom_hbond_distance_HA
    _geom_hbond_distance_DA
    _geom_hbond_angle_DHA
    O3 H3 O2 6_556 0.870(11) 1.802(12) 2.6680(14) 173.2(16)
    N1 H1NA O1 . 0.884(13) 2.271(14) 3.0466(19) 146.3(16)
    N1 H1NB N4 8_455 0.879(13) 2.151(13) 3.0287(19) 177.3(17)
    N2 H2NA O3 . 0.889(15) 2.093(15) 2.8333(16) 140.2(14)
    N2 H2NA O1 . 0.889(15) 2.190(15) 2.9497(18) 143.2(14)
    N3 H3NA O1W 2_655 0.872(14) 2.261(19) 2.8609(18) 125.9(15)
    N3 H3NA O3 . 0.872(14) 2.573(16) 3.2241(18) 132.2(16)
    N3 H3NB N6 8_556 0.900(14) 2.133(14) 3.0313(19) 176.2(18)
    N5 H5NA O1W 7 0.901(13) 1.940(14) 2.8148(16) 163.2(15)
    N5 H5NB O2 4 0.895(13) 2.153(15) 2.9581(16) 149.4(15)
    O1W H1WA O1 . 0.858(14) 1.852(14) 2.6861(16) 163.8(17)
    O1W H1WB O2 5_655 0.804(13) 2.297(15) 2.9738(17) 142.3(17)
data_global
_journal_date_recd_electronic     2009-03-08
_journal_date_accepted     2009-03-26
_journal_name_full     'Acta Crystallographica, Section E'
_journal_year     2009
_journal_volume     65
_journal_issue      4
_journal_page_first     o933
_journal_page_last     o933
_journal_paper_category     QO
_journal_coeditor_code     AT2740
_publ_contact_author_name     'Yun-Long Feng'
_publ_contact_author_address
;
  Zhejiang Key Laboratory for Reactive Chemistry on Solid Surfaces,
  Institute of Physical Chemistry,
  Zhejiang Normal University,
  Jinhua, Zhejiang 321004,
  P. R.China
;
_publ_contact_author_email     'sky37@zjnu.cn'
_publ_contact_author_fax     '86-579-2282595'
_publ_contact_author_phone     '86-579-2283826'
_publ_section_title
;
Bis(melaminium) tartrate dihydrate
;
loop_
    _publ_author_name
    _publ_author_address
    'Hong Su'
;
Zhejiang Key Laboratory for Reactive Chemistry on Solid Surfaces
Institute of Physical Chemistry
Zhejiang Normal University
Jinhua
Zhejiang 321004
People's Republic of China
;
    'Yao-Kang Lv'
;
Zhejiang Key Laboratory for Reactive Chemistry on Solid Surfaces
Institute of Physical Chemistry
Zhejiang Normal University
Jinhua
Zhejiang 321004
People's Republic of China
;
    'Yun-Long Feng'
;
Zhejiang Key Laboratory for Reactive Chemistry on Solid Surfaces
Institute of Physical Chemistry
Zhejiang Normal University
Jinhua
Zhejiang 321004
People's Republic of China
;
