# Supplementary material for: Bis(melaminium) tartrate dihydrate
Source: Acta Crystallogr Sect E Struct Rep Online. 2009 Mar 31;65(Pt 4):o933. doi: 10.1107/S1600536809011143 (PMC2968909; doi:10.1107/S1600536809011143)
Supplement: Supplementary file 2 [file e-65-0o933-Isup2.hkl]

# 
# h,k,l, Fc-squared, Fo-squared, sigma(Fo-squared) and status flag 
# 
data_I
_shelx_title ' A in C2/c' 
_shelx_refln_list_code          4 
_shelx_F_calc_maximum      399.19 
_exptl_crystal_F_000       920.00 
_reflns_d_resolution_high  0.7696 
 
loop_ 
 _symmetry_equiv_pos_as_xyz 
 'x, y, z' 
 '-x, y, -z+1/2' 
 'x+1/2, y+1/2, z' 
 '-x+1/2, y+1/2, -z+1/2' 
 '-x, -y, -z' 
 'x, -y, z-1/2' 
 '-x+1/2, -y+1/2, -z' 
 'x+1/2, -y+1/2, z-1/2' 
 
_cell_length_a     7.6963 
_cell_length_b    21.9550 
_cell_length_c    10.7405 
_cell_angle_alpha  90.000 
_cell_angle_beta   98.179 
_cell_angle_gamma  90.000 
 
_shelx_F_squared_multiplier     1.000 
 
loop_ 
 _refln_index_h 
 _refln_index_k 
 _refln_index_l 
 _refln_F_squared_calc 
 _refln_F_squared_meas 
 _refln_F_squared_sigma 
 _refln_observed_status 
   2   0   0    34262.43    31613.57    355.92 o 
   4   0   0      381.01      376.72      5.82 o 
   6   0   0       15.09       16.11      2.20 o 
   8   0   0       22.52       23.07      5.41 o 
   1   1   0     2778.43     2686.21     29.76 o 
   3   1   0    13259.78    12709.38     82.57 o 
   5   1   0       69.29       60.09      2.16 o 
   7   1   0      153.36      167.52      4.29 o 
   9   1   0        3.08        0.83      1.86 o 
   0   2   0     1178.28      880.51     13.67 o 
   2   2   0      622.26      558.95      5.09 o 
   4   2   0       17.77       20.06      1.15 o 
   6   2   0       11.45        9.00      1.36 o 
   8   2   0       53.35       46.30      3.10 o 
   1   3   0     3910.54     3798.61     36.98 o 
   3   3   0    11319.56    10878.66     73.38 o 
   5   3   0       82.46       93.60      2.82 o 
   7   3   0       10.08        8.95      1.91 o 
   9   3   0       12.85       12.14      2.40 o 
   0   4   0    21247.60    20464.87    347.89 o 
   2   4   0     3407.34     3620.60     27.58 o 
   4   4   0     3375.94     3573.56     28.24 o 
   6   4   0     1247.46     1288.87     13.51 o 
   8   4   0        3.76        3.16      1.66 o 
   1   5   0     4542.04     4379.95     33.03 o 
   3   5   0       20.14       19.42      0.98 o 
   5   5   0        6.42        6.90      1.36 o 
   7   5   0        0.62       -0.69      1.28 o 
   9   5   0       11.65        4.67      2.18 o 
   0   6   0     6799.76     5808.89     97.43 o 
   2   6   0      124.25      104.76      1.85 o 
   4   6   0      666.28      671.70      6.88 o 
   6   6   0     1395.90     1334.74     14.92 o 
   8   6   0        4.58        0.35      1.54 o 
   1   7   0     2345.65     2235.67     15.65 o 
   3   7   0     1359.44     1335.78     10.36 o 
   5   7   0        0.05        0.84      0.95 o 
   7   7   0      393.74      361.02      6.89 o 
   9   7   0        1.85        2.80      2.21 o 
   0   8   0    20925.08    20823.13    205.69 o 
   2   8   0        2.86        1.80      1.04 o 
   4   8   0      885.65      870.36      9.00 o 
   6   8   0       74.00       86.92      3.42 o 
   8   8   0        1.05        2.08      1.69 o 
   1   9   0      273.99      247.00      2.78 o 
   3   9   0     1197.50     1179.37      9.54 o 
   5   9   0      262.95      273.75      4.66 o 
   7   9   0       88.84       88.55      3.89 o 
   9   9   0        0.01       -0.90      2.17 o 
   0  10   0    12870.37    13352.13    131.81 o 
   2  10   0     1826.90     1958.14     15.11 o 
   4  10   0      126.73      156.11      3.05 o 
   6  10   0        6.11        8.30      1.67 o 
   8  10   0        0.16       -1.71      1.71 o 
   1  11   0      185.25      201.96      2.52 o 
   3  11   0      334.60      329.82      4.23 o 
   5  11   0       81.80       79.15      2.79 o 
   7  11   0       81.76       75.37      4.11 o 
   9  11   0       61.24       62.57      4.90 o 
   0  12   0      350.57      422.67      6.04 o 
   2  12   0     2475.77     2546.06     18.67 o 
   4  12   0       70.30       81.90      2.47 o 
   6  12   0      380.88      370.94      6.86 o 
   8  12   0       24.60       24.54      2.87 o 
   1  13   0      140.71      143.49      2.31 o 
   3  13   0        3.16        1.57      0.84 o 
   5  13   0        0.90        1.59      1.32 o 
   7  13   0       24.28       21.06      2.50 o 
   0  14   0      300.55      267.03      4.38 o 
   2  14   0       41.65       32.82      1.54 o 
   4  14   0        0.95        1.23      1.08 o 
   6  14   0        3.36       -0.44      1.43 o 
   8  14   0        1.92        0.82      2.17 o 
   1  15   0        6.46        8.70      0.93 o 
   3  15   0      438.61      411.50      5.63 o 
   5  15   0      780.22      865.92     10.79 o 
   7  15   0      328.96      379.29      7.70 o 
   0  16   0     2449.99     2739.17     27.78 o 
   2  16   0      173.61      198.87      3.86 o 
   4  16   0      507.09      485.36      8.86 o 
   6  16   0      160.55      162.78      4.99 o 
   8  16   0       30.35       23.28      4.02 o 
   1  17   0      203.12      198.78      4.30 o 
   3  17   0     1134.96     1077.35     18.09 o 
   5  17   0      566.61      583.53      8.59 o 
   7  17   0       75.30       75.28      4.10 o 
   0  18   0     3802.78     3721.65     58.36 o 
   2  18   0       19.52       13.64      1.96 o 
   4  18   0        6.35        7.83      1.76 o 
   6  18   0      183.77      207.72      6.62 o 
   1  19   0      423.78      437.28      8.97 o 
   3  19   0      247.88      262.85      5.71 o 
   5  19   0      149.44      149.19      5.34 o 
   7  19   0      131.64      137.70      9.15 o 
   0  20   0     1294.29     1226.93     23.46 o 
   2  20   0     1376.63     1366.43     16.84 o 
   4  20   0      130.22      143.01      6.26 o 
   6  20   0      262.03      240.13      9.05 o 
   1  21   0      233.76      263.15     10.55 o 
   3  21   0      174.28      184.54     10.44 o 
   5  21   0       25.23       27.73      4.22 o 
   0  22   0        0.62       -0.72      7.15 o 
   2  22   0        7.16       12.80      4.21 o 
   4  22   0        8.55        9.31      3.27 o 
   6  22   0        0.00       -3.06      3.84 o 
   1  23   0      264.20      303.39     16.13 o 
   3  23   0       28.34        8.44     10.16 o 
   5  23   0       26.82       31.29      6.18 o 
   0  24   0      586.70      477.16     29.33 o 
   2  24   0       68.59       53.83      9.15 o 
   4  24   0        0.45       -0.55      5.65 o 
   1  25   0       20.00       17.90     10.66 o 
   3  25   0        2.33        5.01      9.87 o 
   0  26   0      108.08      151.80     19.17 o 
   2  26   0        0.00       -6.12      6.12 o 
   1  27   0        2.00        5.42      6.54 o 
   0  28   0        1.27       -1.57      9.73 o 
  -9   1   1        2.43        1.72      1.88 o 
  -7   1   1        3.47        1.85      1.33 o 
  -5   1   1      309.98      290.52      4.29 o 
  -3   1   1     1127.65     1051.36      8.36 o 
  -1   1   1      721.22      659.02     15.32 o 
   1   1   1     1549.88     1435.73     14.41 o 
   3   1   1        1.64        0.38      0.49 o 
   5   1   1      400.65      390.85      5.39 o 
   7   1   1       48.99       41.90      2.45 o 
   9   1   1      373.85      369.60      9.94 o 
  -8   2   1       58.89       57.71      3.34 o 
  -6   2   1       18.51       26.10      1.89 o 
  -4   2   1     1974.33     1881.97     14.25 o 
  -2   2   1      508.32      424.16      4.19 o 
   0   2   1     2902.75     2836.74     66.95 o 
   2   2   1        0.19       -0.51      0.51 o 
   4   2   1      109.19      100.48      2.85 o 
   6   2   1        0.22       -0.92      0.92 o 
   8   2   1       29.32       24.52      2.49 o 
  -9   3   1       42.03       50.19      3.95 o 
  -7   3   1       44.54       39.42      2.45 o 
  -5   3   1     1100.54     1075.61     11.14 o 
  -3   3   1        2.12        7.07      0.88 o 
  -1   3   1     1640.60     1526.09     17.76 o 
   1   3   1      613.09      503.86      5.14 o 
   3   3   1      456.58      465.54      4.54 o 
   5   3   1     3472.80     3399.04     26.31 o 
   7   3   1        8.00        8.13      1.63 o 
   9   3   1      188.21      161.32      6.06 o 
  -8   4   1      298.88      285.92      7.50 o 
  -6   4   1       92.63       99.67      3.31 o 
  -4   4   1     1319.96     1336.25     11.60 o 
  -2   4   1     6900.81     6733.48     53.95 o 
   0   4   1      190.81      138.83      1.76 o 
   2   4   1    41107.25    38136.38    276.94 o 
   4   4   1       37.36       26.62      1.37 o 
   6   4   1      219.53      246.93      4.82 o 
   8   4   1        3.82        0.81      1.56 o 
  -9   5   1       39.05       48.05      4.49 o 
  -7   5   1      624.95      644.73      9.52 o 
  -5   5   1     3595.15     3663.55     31.05 o 
  -3   5   1       35.98       40.61      1.29 o 
  -1   5   1     1668.39     1603.79     12.82 o 
   1   5   1      614.84      538.97      5.10 o 
   3   5   1      501.49      587.65      5.84 o 
   5   5   1       18.88       12.22      1.29 o 
   7   5   1        3.29        2.01      1.41 o 
   9   5   1        2.25        2.79      2.17 o 
  -8   6   1        4.82        6.69      1.90 o 
  -6   6   1      144.20      165.61      5.47 o 
  -4   6   1      179.52      172.61      3.01 o 
  -2   6   1        4.11        9.58      0.77 o 
   0   6   1     3188.97     3083.99     21.77 o 
   2   6   1     7370.58     7707.76     52.30 o 
   4   6   1        1.37        1.83      0.78 o 
   6   6   1       27.61       23.97      2.05 o 
   8   6   1       11.19        5.60      2.37 o 
  -9   7   1        0.70        2.55      2.11 o 
  -7   7   1       32.56       28.62      2.68 o 
  -5   7   1      202.83      237.69      3.95 o 
  -3   7   1       65.67       72.18      1.63 o 
  -1   7   1      489.55      420.04      3.99 o 
   1   7   1        2.10        5.68      0.53 o 
   3   7   1      889.22      845.05      7.61 o 
   5   7   1     1866.11     1841.98     17.63 o 
   7   7   1       41.64       24.99      2.36 o 
   9   7   1        1.96        1.87      2.36 o 
  -8   8   1       62.93       56.37      3.46 o 
  -6   8   1      449.60      442.02      7.23 o 
  -4   8   1      620.20      606.90      6.56 o 
  -2   8   1      896.67      957.18      8.84 o 
   0   8   1     3016.25     3426.91     24.38 o 
   2   8   1       24.93       35.84      1.42 o 
   4   8   1     2098.77     2245.90     19.20 o 
   6   8   1      103.58      113.15      3.82 o 
   8   8   1        0.01       -0.49      1.79 o 
  -9   9   1        8.74        9.12      2.49 o 
  -7   9   1       36.18       35.46      2.68 o 
  -5   9   1        1.80        0.14      0.97 o 
  -3   9   1       89.79       91.80      2.17 o 
  -1   9   1       20.72       12.49      0.75 o 
   1   9   1      217.46      211.29      2.57 o 
   3   9   1       72.44       65.43      1.80 o 
   5   9   1       54.92       47.59      2.26 o 
   7   9   1       91.41       76.60      3.96 o 
   9   9   1        0.00        0.73      2.45 o 
  -8  10   1       84.93       83.40      4.18 o 
  -6  10   1        1.02        1.71      1.33 o 
  -4  10   1        3.34        5.75      1.00 o 
  -2  10   1     5980.62     6626.31     55.14 o 
   0  10   1     7607.15     8494.79     52.34 o 
   2  10   1      450.36      356.93      3.96 o 
   4  10   1       10.13       19.64      1.37 o 
   6  10   1       18.33       16.21      1.94 o 
   8  10   1        1.22        1.83      1.92 o 
  -9  11   1       25.93       24.35      3.54 o 
  -7  11   1       20.81       23.86      2.88 o 
  -5  11   1      343.92      313.71      7.33 o 
  -3  11   1      154.77      141.35      2.95 o 
  -1  11   1      176.13      184.47      2.60 o 
   1  11   1      329.56      294.59      3.30 o 
   3  11   1        0.00        1.08      0.68 o 
   5  11   1     1156.15     1192.29     13.54 o 
   7  11   1       38.08       35.35      2.80 o 
   9  11   1       14.99       12.41      4.06 o 
  -8  12   1      138.47      142.86      5.61 o 
  -6  12   1       15.61       14.33      1.79 o 
  -4  12   1        4.64        5.13      1.04 o 
  -2  12   1     6046.75     6447.18     43.68 o 
   0  12   1     4599.89     5397.60     34.13 o 
   2  12   1     2231.11     2069.46     15.03 o 
   4  12   1        7.29        7.25      1.26 o 
   6  12   1       12.27       15.27      1.95 o 
   8  12   1       55.19       63.96      5.17 o 
  -7  13   1       92.07       88.18      4.14 o 
  -5  13   1      214.78      205.57      5.16 o 
  -3  13   1       55.14       59.26      2.14 o 
  -1  13   1      255.10      256.35      3.35 o 
   1  13   1      133.89      116.19      2.21 o 
   3  13   1       87.63      101.63      2.73 o 
   5  13   1      331.31      340.14      6.00 o 
   7  13   1       20.70       21.45      2.40 o 
  -8  14   1       17.11       17.14      2.71 o 
  -6  14   1     1030.49     1087.93     13.51 o 
  -4  14   1       15.92       12.13      1.31 o 
  -2  14   1      275.48      336.57      4.38 o 
   0  14   1     1525.61     1629.82     11.81 o 
   2  14   1     1794.73     1680.59     13.52 o 
   4  14   1      930.73      971.77     11.87 o 
   6  14   1      232.91      241.92      5.75 o 
   8  14   1       15.32       13.96      2.89 o 
  -7  15   1      235.24      245.03      6.13 o 
  -5  15   1      388.46      408.36      6.68 o 
  -3  15   1      203.70      195.35      3.82 o 
  -1  15   1       21.13       22.09      1.31 o 
   1  15   1      272.79      289.78      5.37 o 
   3  15   1        8.06        7.29      1.36 o 
   5  15   1       47.24       44.21      2.72 o 
   7  15   1        8.14        8.98      2.14 o 
  -8  16   1      177.83      168.71     15.04 o 
  -6  16   1     1388.79     1497.42     18.67 o 
  -4  16   1        2.40        3.30      1.11 o 
  -2  16   1       20.29       21.75      1.65 o 
   0  16   1        9.19        6.07      1.16 o 
   2  16   1     1074.45     1079.45     10.71 o 
   4  16   1     6700.54     6723.44     58.55 o 
   6  16   1      305.67      329.51      7.30 o 
   8  16   1       11.01        8.23      2.53 o 
  -7  17   1        7.90        2.47      2.93 o 
  -5  17   1        8.84        7.08      2.28 o 
  -3  17   1      117.75      100.16      3.23 o 
  -1  17   1        6.03        8.21      1.40 o 
   1  17   1      402.75      428.53      5.98 o 
   3  17   1       64.75       66.77      3.05 o 
   5  17   1      215.10      212.33      5.08 o 
   7  17   1       72.61       81.24      4.66 o 
  -6  18   1      651.01      708.51     14.26 o 
  -4  18   1      406.07      411.41     10.84 o 
  -2  18   1       11.89       16.43      2.78 o 
   0  18   1       83.31      112.77      4.07 o 
   2  18   1      770.20      751.85     10.87 o 
   4  18   1      547.02      601.26      9.22 o 
   6  18   1      173.32      180.50      5.50 o 
  -7  19   1      156.89      157.50      9.58 o 
  -5  19   1       40.37       49.92      5.02 o 
  -3  19   1       77.74       67.44      4.50 o 
  -1  19   1       47.40       43.47      4.92 o 
   1  19   1      352.83      394.63      7.98 o 
   3  19   1       54.59       51.05      3.69 o 
   5  19   1      212.75      235.33      5.51 o 
   7  19   1       45.60       49.60      3.87 o 
  -6  20   1      120.40      110.74      7.38 o 
  -4  20   1       94.41       89.48     11.40 o 
  -2  20   1      570.51      560.72     12.96 o 
   0  20   1     1411.75     1393.76     23.32 o 
   2  20   1        1.48        2.20      2.18 o 
   4  20   1      734.86      756.46     10.94 o 
   6  20   1       53.17       47.72      3.45 o 
  -5  21   1       25.77       25.55      4.16 o 
  -3  21   1       97.62       87.13      6.25 o 
  -1  21   1      105.14       95.67      5.75 o 
   1  21   1      277.15      301.97      9.21 o 
   3  21   1      172.24      176.25      6.71 o 
   5  21   1       15.07       12.16      4.29 o 
  -6  22   1        0.48       -1.55      3.23 o 
  -4  22   1        3.60        3.65      3.08 o 
  -2  22   1      672.46      579.98     13.81 o 
   0  22   1      102.07       69.05      5.27 o 
   2  22   1      354.11      375.44      9.63 o 
   4  22   1      126.69      139.77      9.27 o 
   6  22   1       33.90       34.48     11.45 o 
  -5  23   1       26.85       17.35      3.93 o 
  -3  23   1        0.20       -2.41      3.07 o 
  -1  23   1       58.32       59.27      5.20 o 
   1  23   1       28.44       34.03      6.09 o 
   3  23   1      193.82      220.82     13.93 o 
   5  23   1        8.21        9.07      9.44 o 
  -4  24   1       26.42       21.86      4.87 o 
  -2  24   1      159.84      134.33      7.42 o 
   0  24   1      717.37      657.08     33.77 o 
   2  24   1       46.16       20.03      7.58 o 
   4  24   1       92.92      106.51     25.83 o 
  -3  25   1        4.66       -2.00      9.30 o 
  -1  25   1       12.19       10.51      6.17 o 
   1  25   1        0.84        3.36      5.91 o 
   3  25   1      109.04      136.64     19.03 o 
  -2  26   1       25.81       41.05      9.11 o 
   0  26   1      182.68      196.98     14.96 o 
   2  26   1        2.30        0.76      6.61 o 
  -1  27   1        3.27        3.37      6.57 o 
   1  27   1        0.39       -5.65      5.65 o 
   0  28   1       36.16       27.15      8.24 o 
 -10   0   2       38.53       43.78     11.30 o 
  -8   0   2        1.65       -0.35      1.99 o 
  -6   0   2      223.49      193.35      6.16 o 
  -4   0   2     1881.99     1821.93     20.53 o 
  -2   0   2   159352.50   136932.36   2771.58 o 
   0   0   2    12662.93    12068.48    304.25 o 
   2   0   2        7.63        1.00      0.60 o 
   4   0   2       23.62       23.93      2.01 o 
   6   0   2      161.67      176.48      5.76 o 
   8   0   2      579.22      562.34     13.48 o 
  -9   1   2        1.49        0.26      1.73 o 
  -7   1   2       10.62       11.24      1.76 o 
  -5   1   2      559.59      484.09      6.86 o 
  -3   1   2     6789.79     6867.13     45.89 o 
  -1   1   2        7.37       -0.64      0.64 o 
   1   1   2    12612.56    12316.06    130.27 o 
   3   1   2     4529.81     4630.03     32.38 o 
   5   1   2      171.14      199.06      3.76 o 
   7   1   2        3.70        0.72      1.31 o 
   9   1   2        1.61        6.22      2.56 o 
  -8   2   2       52.52       50.40      3.14 o 
  -6   2   2      884.16      812.35     10.24 o 
  -4   2   2     4691.89     4990.18     34.06 o 
  -2   2   2    42974.45    40418.56    411.32 o 
   0   2   2     4703.91     4537.67     41.43 o 
   2   2   2      233.74      249.88      2.87 o 
   4   2   2      140.01      138.01      2.81 o 
   6   2   2      300.96      310.05      5.55 o 
   8   2   2      132.45      129.21      4.82 o 
  -9   3   2       49.06       49.24      3.96 o 
  -7   3   2      100.45       88.27      3.57 o 
  -5   3   2        0.36       -0.42      0.77 o 
  -3   3   2      861.84      894.73      7.95 o 
  -1   3   2       22.06        7.37      0.76 o 
   1   3   2    15063.24    14440.10    101.09 o 
   3   3   2     1376.47     1429.95     11.73 o 
   5   3   2        0.09        1.17      0.91 o 
   7   3   2       39.76       29.48      2.42 o 
   9   3   2       43.27       48.01      3.83 o 
  -8   4   2      283.81      261.43      6.07 o 
  -6   4   2       27.41       27.12      1.95 o 
  -4   4   2      522.35      561.09      5.62 o 
  -2   4   2      422.84      583.94      5.59 o 
   0   4   2     3223.56     3196.71     27.80 o 
   2   4   2    11070.94    12001.76     79.68 o 
   4   4   2     8753.30     8913.76     65.38 o 
   6   4   2        7.20        3.21      1.63 o 
   8   4   2       59.77       58.45      3.53 o 
  -9   5   2        0.58        1.98      2.16 o 
  -7   5   2       89.80       88.39      3.43 o 
  -5   5   2      170.97      150.48      4.02 o 
  -3   5   2      258.39      237.99      3.04 o 
  -1   5   2     1056.14     1086.20      9.07 o 
   1   5   2     1164.71     1143.34      9.78 o 
   3   5   2      130.77      140.10      2.31 o 
   5   5   2      509.09      536.44      7.61 o 
   7   5   2      169.27      171.11      4.95 o 
   9   5   2       52.45       51.74      4.02 o 
  -8   6   2      150.42      156.41      5.04 o 
  -6   6   2      458.87      432.96      7.00 o 
  -4   6   2     1069.76     1012.76      9.48 o 
  -2   6   2     4229.67     3830.24     33.45 o 
   0   6   2     2571.04     2447.02     23.78 o 
   2   6   2     2177.60     2392.76     19.28 o 
   4   6   2      744.39      879.06      9.55 o 
   6   6   2       53.13       46.95      2.76 o 
   8   6   2        1.36        2.75      1.76 o 
  -9   7   2      119.86      119.31      5.84 o 
  -7   7   2      493.25      486.50      8.11 o 
  -5   7   2        5.47        2.22      1.00 o 
  -3   7   2     1880.57     1896.66     15.28 o 
  -1   7   2      747.34      642.97      5.68 o 
   1   7   2       49.51       47.26      1.89 o 
   3   7   2        5.20        9.49      0.90 o 
   5   7   2       87.67       93.87      3.05 o 
   7   7   2      199.96      218.88      7.47 o 
   9   7   2       32.72       39.75      3.91 o 
  -8   8   2      109.32      115.67      4.60 o 
  -6   8   2       12.91       12.56      1.71 o 
  -4   8   2     1221.15     1144.40     11.08 o 
  -2   8   2     1715.48     1787.15     14.35 o 
   0   8   2     6928.31     6898.56     55.71 o 
   2   8   2     3207.35     3173.88     38.09 o 
   4   8   2     3452.95     3535.74     28.36 o 
   6   8   2      254.00      250.48      5.94 o 
   8   8   2        7.68        2.33      2.02 o 
  -9   9   2        7.99       11.03      2.73 o 
  -7   9   2      250.58      253.54      7.10 o 
  -5   9   2       76.69       83.30      2.93 o 
  -3   9   2     1648.85     1687.09     13.28 o 
  -1   9   2       68.68      108.73      1.97 o 
   1   9   2       22.88       39.13      1.23 o 
   3   9   2      668.11      723.70      6.81 o 
   5   9   2      412.89      431.65      6.16 o 
   7   9   2      218.37      224.53      6.19 o 
   9   9   2       20.11       10.30      2.94 o 
  -8  10   2       66.43       60.92      3.68 o 
  -6  10   2       45.59       39.76      2.59 o 
  -4  10   2      142.12      165.75      3.33 o 
  -2  10   2      385.07      383.79      4.24 o 
   0  10   2     1105.11     1073.84     10.31 o 
   2  10   2      316.84      347.88      4.00 o 
   4  10   2     1587.54     1604.53     14.86 o 
   6  10   2       65.39       69.71      3.40 o 
   8  10   2       17.99       20.84      2.81 o 
  -9  11   2       35.05       34.67      4.22 o 
  -7  11   2      165.98      179.55      5.09 o 
  -5  11   2      163.61      186.03      4.09 o 
  -3  11   2     1491.28     1587.46     13.44 o 
  -1  11   2      586.03      636.84      5.98 o 
   1  11   2        0.53        3.50      0.64 o 
   3  11   2        4.42        2.47      0.79 o 
   5  11   2      204.22      192.48      4.40 o 
   7  11   2        3.39        3.18      1.79 o 
  -8  12   2       30.13       31.74      2.92 o 
  -6  12   2       56.74       47.90      2.89 o 
  -4  12   2      208.39      204.68      3.60 o 
  -2  12   2     1691.58     1739.00     13.74 o 
   0  12   2       20.83       38.52      1.24 o 
   2  12   2       73.10       73.05      1.98 o 
   4  12   2      117.54      118.75      3.71 o 
   6  12   2       48.32       40.71      2.76 o 
   8  12   2       15.37       19.86      2.80 o 
  -7  13   2      129.91      141.82      4.83 o 
  -5  13   2       14.43       14.24      2.26 o 
  -3  13   2       23.90       18.97      1.30 o 
  -1  13   2     1779.96     1840.40     14.99 o 
   1  13   2       50.03       79.01      1.97 o 
   3  13   2      497.69      478.44      7.24 o 
   5  13   2       47.42       40.65      2.55 o 
   7  13   2      111.21      105.82      4.55 o 
  -8  14   2       11.88       15.82      4.56 o 
  -6  14   2      192.43      188.77      5.83 o 
  -4  14   2       16.79       12.36      1.51 o 
  -2  14   2        1.33        0.93      0.78 o 
   0  14   2     2176.61     2318.58     21.95 o 
   2  14   2      450.69      463.57      6.24 o 
   4  14   2       38.58       33.54      2.38 o 
   6  14   2        7.07        5.82      1.74 o 
   8  14   2       11.38       11.46      2.62 o 
  -7  15   2      151.94      173.11     11.85 o 
  -5  15   2        0.95        3.50      2.18 o 
  -3  15   2       50.59       45.63      2.33 o 
  -1  15   2      993.01     1015.29     11.11 o 
   1  15   2      179.05      206.40      3.81 o 
   3  15   2      205.81      224.01      4.69 o 
   5  15   2      507.29      511.74      8.18 o 
   7  15   2       84.22       89.49      5.02 o 
  -8  16   2       36.59       47.56      6.32 o 
  -6  16   2        0.10       -2.11      2.26 o 
  -4  16   2      571.57      583.28     11.23 o 
  -2  16   2        4.18       10.92      1.76 o 
   0  16   2       25.18       25.68      2.24 o 
   2  16   2       96.59       94.24      3.08 o 
   4  16   2      398.78      417.02      7.29 o 
   6  16   2      139.43      136.82      4.86 o 
  -7  17   2      227.45      233.94      9.22 o 
  -5  17   2        1.02        0.28      1.94 o 
  -3  17   2       35.99       39.82      3.56 o 
  -1  17   2      197.01      201.90      5.84 o 
   1  17   2      479.34      513.51      9.79 o 
   3  17   2     2486.52     2391.01     23.98 o 
   5  17   2      251.16      292.86      6.49 o 
   7  17   2        4.63        8.00      2.36 o 
  -6  18   2       62.27       63.50      7.19 o 
  -4  18   2      151.30      164.25     13.09 o 
  -2  18   2       77.43       68.37      4.22 o 
   0  18   2        4.23        3.19      1.48 o 
   2  18   2      154.77      138.35      4.30 o 
   4  18   2      354.82      348.77      7.45 o 
   6  18   2       13.13       17.09      2.39 o 
  -7  19   2       70.16       80.62     11.18 o 
  -5  19   2      112.30      116.47      6.93 o 
  -3  19   2       12.43       10.99      2.70 o 
  -1  19   2       47.01       47.18      4.34 o 
   1  19   2      124.92      135.51      5.00 o 
   3  19   2       23.27       20.46      2.52 o 
   5  19   2      151.37      135.37      7.26 o 
   7  19   2        0.00       -1.05      3.21 o 
  -6  20   2        1.39       -0.36      3.02 o 
  -4  20   2      256.16      268.34     10.10 o 
  -2  20   2        1.32        0.83      2.40 o 
   0  20   2      861.15      811.93     16.38 o 
   2  20   2      164.10      181.50      6.86 o 
   4  20   2      571.00      570.83     11.12 o 
   6  20   2       42.69       39.97      4.19 o 
  -5  21   2       22.64       24.51      4.12 o 
  -3  21   2       14.39       10.94      3.19 o 
  -1  21   2      156.32      164.96      8.14 o 
   1  21   2      278.07      256.36      7.72 o 
   3  21   2       22.71       19.87      2.85 o 
   5  21   2        8.27        6.87      2.68 o 
  -6  22   2        5.57        5.01      3.78 o 
  -4  22   2        0.10       -0.31      2.86 o 
  -2  22   2      256.90      195.06     12.25 o 
   0  22   2       24.34       12.46      3.22 o 
   2  22   2       97.78      109.65      5.85 o 
   4  22   2       99.95       95.98      5.85 o 
  -5  23   2        0.66        2.78      3.47 o 
  -3  23   2       32.72       50.43      6.19 o 
  -1  23   2      269.53      272.53      9.47 o 
   1  23   2      147.21      110.92     10.04 o 
   3  23   2       25.76       21.62      5.10 o 
   5  23   2        6.22        6.44      3.58 o 
  -4  24   2      192.08      207.81     23.49 o 
  -2  24   2      371.10      317.67     11.71 o 
   0  24   2       10.28        4.62      3.13 o 
   2  24   2      104.90      107.50      6.74 o 
   4  24   2       19.99       18.00      3.96 o 
  -3  25   2        1.62        0.46      3.59 o 
  -1  25   2       71.25       59.98      5.65 o 
   1  25   2      110.32      105.76      9.93 o 
   3  25   2        2.91       -4.44     10.02 o 
  -4  26   2       23.49       31.19      9.59 o 
  -2  26   2       35.64       26.00      4.60 o 
   0  26   2       15.12        9.61      4.96 o 
   2  26   2      258.02      353.33     19.17 o 
  -3  27   2        8.71       12.02      7.30 o 
  -1  27   2        0.08        0.15      6.32 o 
   1  27   2       51.17       35.82      8.93 o 
  -9   1   3        0.00        0.28      2.21 o 
  -7   1   3       31.88       28.07      2.64 o 
  -5   1   3      220.23      213.42      3.91 o 
  -3   1   3      305.01      319.73      3.94 o 
  -1   1   3       77.29       74.19      1.52 o 
   1   1   3      504.26      505.02      6.13 o 
   3   1   3      827.23      863.69      7.38 o 
   5   1   3      313.40      309.69      5.20 o 
   7   1   3     1349.77     1352.60     15.14 o 
   9   1   3      367.47      385.69     10.71 o 
  -8   2   3       21.16       15.87      2.11 o 
  -6   2   3      285.23      282.30      5.41 o 
  -4   2   3        0.53        1.34      0.77 o 
  -2   2   3     2804.47     2856.52     21.77 o 
   0   2   3     3263.98     3030.54     23.11 o 
   2   2   3       42.26       75.29      1.59 o 
   4   2   3        7.46       16.16      1.31 o 
   6   2   3      177.58      178.47      4.27 o 
   8   2   3        0.05        0.66      1.72 o 
  -9   3   3      104.06       99.09      5.74 o 
  -7   3   3      101.56       95.33      4.54 o 
  -5   3   3      458.09      448.87      5.98 o 
  -3   3   3       55.23       70.76      1.66 o 
  -1   3   3       17.88        9.83      0.78 o 
   1   3   3      614.70      482.63      4.79 o 
   3   3   3     6423.00     6589.59     42.03 o 
   5   3   3       92.69      102.53      2.97 o 
   7   3   3      280.85      263.50      5.63 o 
   9   3   3       55.18       52.23      4.67 o 
  -8   4   3        7.90       11.98      2.09 o 
  -6   4   3       97.37       92.44      3.34 o 
  -4   4   3     5446.92     5601.58     39.28 o 
  -2   4   3     9447.33     9759.79     67.73 o 
   0   4   3    15758.72    15403.45    110.08 o 
   2   4   3      978.61      928.87      7.95 o 
   4   4   3      744.33      758.34      8.10 o 
   6   4   3       27.54       26.64      2.09 o 
   8   4   3      300.50      306.27      9.18 o 
  -9   5   3       21.15       17.40      3.18 o 
  -7   5   3      425.98      405.50      7.25 o 
  -5   5   3      400.27      377.39      5.12 o 
  -3   5   3      115.80      145.99      2.46 o 
  -1   5   3      153.21      133.44      2.01 o 
   1   5   3     4954.25     4670.23     37.28 o 
   3   5   3        5.20        0.06      0.59 o 
   5   5   3      380.92      383.01      6.00 o 
   7   5   3       24.17       24.26      2.38 o 
   9   5   3        0.05       -1.70      2.32 o 
  -8   6   3      114.40      102.12      4.55 o 
  -6   6   3      141.47      148.55      3.87 o 
  -4   6   3      637.33      645.64      6.32 o 
  -2   6   3     1708.14     1792.13     13.98 o 
   0   6   3      662.46      790.78      7.24 o 
   2   6   3      426.41      374.60      4.14 o 
   4   6   3      115.06      122.86      4.51 o 
   6   6   3       78.92       71.86      3.33 o 
   8   6   3       29.95       37.78      3.41 o 
  -9   7   3       41.88       47.48      4.40 o 
  -7   7   3        3.87        3.48      1.47 o 
  -5   7   3       41.62       40.12      1.99 o 
  -3   7   3       48.32       50.67      1.55 o 
  -1   7   3      156.91      167.22      2.52 o 
   1   7   3      461.65      576.89      6.46 o 
   3   7   3     4024.12     4217.43     39.82 o 
   5   7   3      127.00      151.22      3.98 o 
   7   7   3       44.78       50.28      3.42 o 
   9   7   3       24.92       33.24      3.97 o 
  -8   8   3       60.62       57.50      3.68 o 
  -6   8   3      125.83      119.33      3.83 o 
  -4   8   3       77.18       70.07      2.11 o 
  -2   8   3      223.29      254.90      3.36 o 
   0   8   3      358.10      476.34      6.21 o 
   2   8   3     1665.14     1730.80     14.10 o 
   4   8   3       11.50        8.02      1.28 o 
   6   8   3       16.99       20.40      2.27 o 
   8   8   3        4.59        4.56      2.36 o 
  -9   9   3       13.36        5.68      2.66 o 
  -7   9   3        8.15       10.59      1.88 o 
  -5   9   3       10.54        8.47      1.35 o 
  -3   9   3      129.14      128.16      2.59 o 
  -1   9   3      308.40      293.62      3.56 o 
   1   9   3      843.23      941.97      9.30 o 
   3   9   3        1.90        1.16      0.67 o 
   5   9   3       37.03       36.48      3.08 o 
   7   9   3        1.65        1.62      1.69 o 
  -8  10   3        5.29        5.19      1.87 o 
  -6  10   3        9.20       11.49      1.73 o 
  -4  10   3     1861.62     2070.46     18.03 o 
  -2  10   3      660.91      830.89      7.74 o 
   0  10   3        4.31        6.93      0.90 o 
   2  10   3      312.79      404.20      4.85 o 
   4  10   3      395.37      379.55      6.74 o 
   6  10   3       14.59       13.56      1.88 o 
   8  10   3       26.76       28.06      3.19 o 
  -9  11   3       23.38       17.47      6.11 o 
  -7  11   3      151.74      153.61      5.32 o 
  -5  11   3       50.74       51.77      2.76 o 
  -3  11   3        0.01       -0.18      0.70 o 
  -1  11   3       60.81       54.82      1.55 o 
   1  11   3     1354.40     1409.75     12.11 o 
   3  11   3     1063.92     1067.17     10.99 o 
   5  11   3       42.16       36.71      2.87 o 
   7  11   3       11.21       11.67      2.53 o 
  -8  12   3        5.00        5.42      2.63 o 
  -6  12   3       22.07       18.70      3.77 o 
  -4  12   3     3786.79     3876.51     40.77 o 
  -2  12   3     9182.22     9425.49     68.42 o 
   0  12   3       10.09       10.43      1.14 o 
   2  12   3        0.81        2.17      0.90 o 
   4  12   3      312.06      313.52      5.87 o 
   6  12   3      216.64      226.45      5.60 o 
   8  12   3      191.82      207.55      7.46 o 
  -7  13   3       56.79       56.61      5.68 o 
  -5  13   3       27.84       24.44      2.65 o 
  -3  13   3       61.19       47.61      2.64 o 
  -1  13   3       12.31       14.86      1.58 o 
   1  13   3      717.39      784.46      9.78 o 
   3  13   3       77.27       74.95      2.82 o 
   5  13   3      580.01      560.02      8.34 o 
   7  13   3       10.53       11.31      2.16 o 
  -8  14   3      293.93      293.38     29.22 o 
  -6  14   3      106.77      100.90      5.17 o 
  -4  14   3       16.38        8.39      1.98 o 
  -2  14   3        6.74        2.46      1.22 o 
   0  14   3        4.78       11.25      1.75 o 
   2  14   3     2395.50     2363.75     23.05 o 
   4  14   3       42.53       43.71      2.58 o 
   6  14   3       33.80       32.31      2.74 o 
   8  14   3       11.05       11.50      2.64 o 
  -7  15   3      180.27      194.45      8.36 o 
  -5  15   3       74.83       88.81      4.31 o 
  -3  15   3        5.83        4.72      1.82 o 
  -1  15   3       97.72      103.49      4.40 o 
   1  15   3      202.88      233.35      5.83 o 
   3  15   3        0.34       -1.22      1.22 o 
   5  15   3       26.33       18.97      2.58 o 
   7  15   3        3.26        2.24      2.05 o 
  -8  16   3      324.80      325.73     13.31 o 
  -6  16   3      105.62       99.02      5.67 o 
  -4  16   3      260.85      244.03      8.98 o 
  -2  16   3       48.95       49.86      4.35 o 
   0  16   3      270.35      271.90      6.43 o 
   2  16   3     7863.11     7742.21     67.59 o 
   4  16   3      665.48      682.65     11.93 o 
   6  16   3       55.85       52.19      3.69 o 
  -7  17   3        0.77       -3.02      3.02 o 
  -5  17   3       30.74       21.99      3.76 o 
  -3  17   3       63.65       63.89      3.78 o 
  -1  17   3      101.93      102.53      4.53 o 
   1  17   3      216.23      198.30      5.20 o 
   3  17   3      200.63      175.02      7.15 o 
   5  17   3      153.52      165.71      6.42 o 
   7  17   3       17.14       26.92      3.89 o 
  -6  18   3      489.98      487.82     14.06 o 
  -4  18   3        5.05        5.37      3.66 o 
  -2  18   3      178.93      189.25      6.27 o 
   0  18   3     1277.73     1230.72     17.10 o 
   2  18   3     2249.42     2190.34     23.10 o 
   4  18   3      378.98      386.34      9.80 o 
   6  18   3        0.80        3.32      2.54 o 
  -7  19   3        3.95        2.64      4.17 o 
  -5  19   3      141.59      148.82      7.76 o 
  -3  19   3      117.06      115.11      5.62 o 
  -1  19   3       19.33       25.77      3.14 o 
   1  19   3       35.85       27.12      2.65 o 
   3  19   3      363.68      396.80      8.18 o 
   5  19   3       97.36      108.05      5.58 o 
  -6  20   3       18.27        6.21      3.57 o 
  -4  20   3      152.83      140.07     11.77 o 
  -2  20   3        8.15       19.51      3.47 o 
   0  20   3      133.93      119.77      5.46 o 
   2  20   3      412.69      462.33      9.38 o 
   4  20   3       58.57       54.67      4.20 o 
   6  20   3        1.04       -0.04      2.56 o 
  -5  21   3       83.90       89.49      6.65 o 
  -3  21   3       20.08       21.08      4.58 o 
  -1  21   3        2.96        6.97      2.65 o 
   1  21   3       38.01       40.57      3.56 o 
   3  21   3       11.66       15.06      2.51 o 
   5  21   3       33.12       30.49      4.19 o 
  -6  22   3       60.35       59.23      6.35 o 
  -4  22   3      780.15      749.41     19.67 o 
  -2  22   3     1225.08     1210.37     22.71 o 
   0  22   3       43.58       37.08      4.44 o 
   2  22   3      107.81      125.37      6.33 o 
   4  22   3       57.07       51.33      4.28 o 
  -5  23   3      150.60      163.01     12.62 o 
  -3  23   3        9.37       12.35      3.79 o 
  -1  23   3       59.40       43.45      4.90 o 
   1  23   3       15.00       16.65      3.55 o 
   3  23   3        8.33        6.00      3.18 o 
   5  23   3        1.33       -0.82      2.98 o 
  -4  24   3        0.01        0.96      3.93 o 
  -2  24   3        5.61        1.62      4.03 o 
   0  24   3        0.35       -2.25      2.68 o 
   2  24   3      133.67      123.15      7.69 o 
   4  24   3       37.70       51.49      5.68 o 
  -3  25   3        5.21        9.34      4.09 o 
  -1  25   3       59.56       54.83      5.62 o 
   1  25   3      110.35      119.45      7.43 o 
   3  25   3      103.62       98.85      7.07 o 
  -2  26   3       10.30       26.23      4.67 o 
   0  26   3        4.23        2.49      3.21 o 
   2  26   3       60.67       47.91      5.65 o 
  -1  27   3       29.27       21.57      4.60 o 
   1  27   3       49.87       40.96      9.38 o 
  -8   0   4       38.82       50.73      4.63 o 
  -6   0   4     2240.07     2190.60     30.89 o 
  -4   0   4    18653.23    18869.84    180.82 o 
  -2   0   4     8259.14     8473.00     83.35 o 
   0   0   4     6209.63     6981.36     67.93 o 
   2   0   4      878.84     1058.25     12.72 o 
   4   0   4        1.89        2.20      1.26 o 
   6   0   4     2735.17     2757.03     34.12 o 
   8   0   4      118.92      128.08      7.17 o 
  -9   1   4       40.79       47.23      4.03 o 
  -7   1   4      158.78      147.59      4.96 o 
  -5   1   4     3134.52     3208.64     26.60 o 
  -3   1   4     1829.64     1780.07     17.27 o 
  -1   1   4     2120.44     2420.30     20.00 o 
   1   1   4     1995.47     2015.25     15.14 o 
   3   1   4     3167.52     3073.44     20.82 o 
   5   1   4        8.34        8.24      1.60 o 
   7   1   4       20.12       13.64      1.98 o 
   9   1   4       12.60       18.60      3.17 o 
  -8   2   4      196.60      203.30      5.46 o 
  -6   2   4      270.03      270.55      5.40 o 
  -4   2   4    14621.58    14919.95    188.65 o 
  -2   2   4    24376.76    24969.84    186.70 o 
   0   2   4     2459.22     2373.61     16.27 o 
   2   2   4      211.13      217.90      3.09 o 
   4   2   4      520.44      547.43      6.64 o 
   6   2   4      160.59      177.38      5.07 o 
   8   2   4       48.91       45.87      3.36 o 
  -9   3   4      117.07      115.48      5.59 o 
  -7   3   4      196.60      184.71      4.86 o 
  -5   3   4      749.53      763.57      8.78 o 
  -3   3   4      269.15      256.07      3.31 o 
  -1   3   4      225.69      261.55      3.38 o 
   1   3   4     1843.95     1815.77     13.55 o 
   3   3   4       83.10       69.27      1.87 o 
   5   3   4        0.03        2.44      1.10 o 
   7   3   4      109.64      130.82      4.43 o 
   9   3   4       48.94       55.26     10.23 o 
  -8   4   4       11.77        8.61      1.92 o 
  -6   4   4      746.51      743.96      9.84 o 
  -4   4   4       11.17       38.46      1.79 o 
  -2   4   4     1166.35     1158.59     10.21 o 
   0   4   4    11782.50    12280.90     85.12 o 
   2   4   4     9078.97     9703.60     58.65 o 
   4   4   4       12.45       21.25      1.75 o 
   6   4   4      228.24      233.91      5.03 o 
   8   4   4       68.27       80.72      4.62 o 
  -9   5   4        4.63        1.75      2.44 o 
  -7   5   4        2.31        0.01      1.46 o 
  -5   5   4       39.79       41.99      2.22 o 
  -3   5   4      863.03      867.46      8.43 o 
  -1   5   4      389.78      388.65      4.46 o 
   1   5   4       73.14      111.33      2.23 o 
   3   5   4       18.92       27.57      1.44 o 
   5   5   4      874.97      876.03     10.35 o 
   7   5   4       28.26       29.68      2.72 o 
  -8   6   4       13.78       14.43      2.76 o 
  -6   6   4      583.70      582.98      8.58 o 
  -4   6   4      523.94      507.22      5.71 o 
  -2   6   4      295.58      290.27      3.55 o 
   0   6   4    14076.88    14838.49    106.83 o 
   2   6   4     2829.55     3207.51     21.55 o 
   4   6   4      221.20      219.27      3.78 o 
   6   6   4       14.16       10.03      1.89 o 
   8   6   4      178.64      203.99      7.27 o 
  -9   7   4       35.58       31.89      3.80 o 
  -7   7   4        7.25        4.51      1.63 o 
  -5   7   4      109.83      124.32      3.29 o 
  -3   7   4      321.24      282.22      3.65 o 
  -1   7   4       50.28       54.49      1.62 o 
   1   7   4     3073.62     3391.35     23.07 o 
   3   7   4     1355.67     1317.76     14.06 o 
   5   7   4     1260.32     1261.43     14.50 o 
   7   7   4        8.00        5.82      1.94 o 
  -8   8   4       48.23       40.32      3.64 o 
  -6   8   4      335.40      334.50      6.78 o 
  -4   8   4       87.90      104.02      2.53 o 
  -2   8   4     5529.02     5555.57     46.15 o 
   0   8   4      689.17      690.84      8.49 o 
   2   8   4     3403.89     3810.89     28.68 o 
   4   8   4       88.30      115.01      3.57 o 
   6   8   4       46.49       42.47      2.88 o 
   8   8   4       84.94       89.67      4.89 o 
  -9   9   4        1.15        2.97      3.35 o 
  -7   9   4        0.17        0.73      1.97 o 
  -5   9   4       83.71       90.54      3.35 o 
  -3   9   4        0.11       -0.67      0.74 o 
  -1   9   4      484.22      503.82      6.29 o 
   1   9   4     1163.48     1222.30     11.42 o 
   3   9   4     1096.39     1020.05     10.78 o 
   5   9   4     1043.98      989.38     12.34 o 
   7   9   4      457.44      437.15     10.06 o 
  -8  10   4        1.44       -0.20      2.17 o 
  -6  10   4      330.74      350.62     10.00 o 
  -4  10   4      184.26      214.42      5.35 o 
  -2  10   4     2443.89     2578.04     22.90 o 
   0  10   4     2206.34     2243.40     23.10 o 
   2  10   4     1461.04     1528.62     14.13 o 
   4  10   4      409.91      373.82      7.29 o 
   6  10   4        0.39       -0.89      1.45 o 
   8  10   4       93.77      108.74      5.47 o 
  -9  11   4        1.27        5.51      3.73 o 
  -7  11   4       83.10       85.65      5.19 o 
  -5  11   4      125.82      143.95      4.93 o 
  -3  11   4        0.25        0.53      1.15 o 
  -1  11   4      276.61      280.43      5.35 o 
   1  11   4     2790.44     3007.22     30.62 o 
   3  11   4      491.71      499.34      6.96 o 
   5  11   4       11.04       15.05      1.96 o 
   7  11   4       93.03       87.65      4.29 o 
  -8  12   4        0.21        0.17      2.32 o 
  -6  12   4       35.89       38.96      3.53 o 
  -4  12   4     1319.80     1294.40     18.87 o 
  -2  12   4       47.54       60.85      2.90 o 
   0  12   4     1772.91     1871.12     22.30 o 
   2  12   4      408.89      369.01      6.78 o 
   4  12   4      962.40      912.88     12.47 o 
   6  12   4       41.69       34.29      3.24 o 
   8  12   4       30.39       25.83      3.22 o 
  -7  13   4       99.12      107.79      5.81 o 
  -5  13   4      293.82      283.73      7.53 o 
  -3  13   4        6.12        1.84      1.67 o 
  -1  13   4      178.19      190.71      6.10 o 
   1  13   4     2045.40     2116.17     26.13 o 
   3  13   4       82.67       85.17      4.66 o 
   5  13   4      437.38      392.73      7.39 o 
   7  13   4      348.75      335.44      8.07 o 
  -8  14   4       40.21       33.16      4.78 o 
  -6  14   4      188.75      200.30      6.47 o 
  -4  14   4      177.77      186.68      6.12 o 
  -2  14   4      346.33      427.34      7.98 o 
   0  14   4      206.75      226.89      5.76 o 
   2  14   4       28.57       20.36      2.09 o 
   4  14   4        5.53        5.77      1.93 o 
   6  14   4       39.48       36.72      3.49 o 
  -7  15   4      128.34      135.63      9.57 o 
  -5  15   4      281.69      278.26      8.01 o 
  -3  15   4       67.22       61.48      4.77 o 
  -1  15   4        2.35        3.40      1.71 o 
   1  15   4      614.64      567.52     10.92 o 
   3  15   4      498.56      492.42     14.00 o 
   5  15   4      115.08      118.30      5.51 o 
   7  15   4        0.02        0.23      2.53 o 
  -8  16   4        3.44       12.63      4.37 o 
  -6  16   4       28.16       22.85      3.43 o 
  -4  16   4       12.46       11.00      2.56 o 
  -2  16   4     1362.85     1328.44     17.51 o 
   0  16   4     1045.40     1007.55     15.99 o 
   2  16   4      344.46      388.67      9.53 o 
   4  16   4      310.29      326.15      7.45 o 
   6  16   4       38.92       28.59      3.28 o 
  -7  17   4      149.96      181.23     10.18 o 
  -5  17   4      239.87      227.94      7.52 o 
  -3  17   4      122.72      124.42      5.42 o 
  -1  17   4       27.15       17.04      2.62 o 
   1  17   4      667.34      661.97     12.50 o 
   3  17   4       77.37       70.96      4.10 o 
   5  17   4        0.25       -0.15      2.03 o 
   7  17   4        5.96       -1.65      4.51 o 
  -6  18   4       54.22       55.94      5.58 o 
  -4  18   4        1.50        1.38      2.00 o 
  -2  18   4     1356.07     1307.07     22.23 o 
   0  18   4        7.44        6.94      2.22 o 
   2  18   4      598.02      551.46      9.66 o 
   4  18   4       34.18       31.44      3.09 o 
   6  18   4       28.79       22.71      3.53 o 
  -7  19   4        2.09        2.00      3.61 o 
  -5  19   4      139.65      152.56      7.89 o 
  -3  19   4      278.77      291.35      8.34 o 
  -1  19   4      165.44      157.89      6.12 o 
   1  19   4      685.02      714.93     12.17 o 
   3  19   4      338.27      352.26      7.92 o 
   5  19   4       22.47       24.00      3.29 o 
  -6  20   4      287.13      312.15     11.29 o 
  -4  20   4       38.33       46.40      4.86 o 
  -2  20   4       22.77       20.01      3.25 o 
   0  20   4      435.88      439.94      9.54 o 
   2  20   4      368.37      361.35      7.99 o 
   4  20   4      107.51      117.07      6.41 o 
   6  20   4       23.72       25.89      4.56 o 
  -5  21   4       83.41       87.28      6.77 o 
  -3  21   4       98.68      105.79      7.62 o 
  -1  21   4       41.83       40.42      4.04 o 
   1  21   4      119.69      114.84      4.88 o 
   3  21   4        5.35        6.36      2.14 o 
   5  21   4      172.03      190.58      9.75 o 
  -6  22   4        0.80        2.15      6.58 o 
  -4  22   4      452.70      414.98     14.40 o 
  -2  22   4      371.41      317.98     10.59 o 
   0  22   4        7.64       -1.08      2.83 o 
   2  22   4       62.32       53.55      4.97 o 
   4  22   4        4.85        6.61      2.67 o 
  -5  23   4        2.94        2.20      3.72 o 
  -3  23   4       32.03       28.66      4.67 o 
  -1  23   4       43.37       41.45      4.95 o 
   1  23   4        4.45        9.05      3.04 o 
   3  23   4        8.39        3.42      2.41 o 
  -4  24   4       54.39       50.80      6.71 o 
  -2  24   4       10.33        4.72      3.22 o 
   0  24   4       23.77       26.58      4.27 o 
   2  24   4        0.20        3.34      2.92 o 
   4  24   4       16.14        6.65      3.94 o 
  -3  25   4        1.08        2.04      4.21 o 
  -1  25   4        1.79        2.24      3.14 o 
   1  25   4        4.87        5.69      3.35 o 
   3  25   4        1.36        0.36      3.29 o 
  -2  26   4       11.99       11.66      4.09 o 
   0  26   4       13.66        9.23      4.09 o 
   2  26   4      244.36      252.41     20.53 o 
  -1  27   4        2.46        0.57      8.01 o 
   1  27   4        0.13       -4.44      4.58 o 
  -9   1   5        4.13        4.11      2.44 o 
  -7   1   5      313.70      297.26      6.19 o 
  -5   1   5      277.67      267.18      5.19 o 
  -3   1   5       84.01       90.70      2.11 o 
  -1   1   5      187.62      205.47      2.82 o 
   1   1   5       12.30       12.15      0.87 o 
   3   1   5        0.50        0.78      0.67 o 
   5   1   5     2265.18     2222.28     19.82 o 
   7   1   5      899.90      913.53     12.76 o 
  -8   2   5       14.68       10.56      2.06 o 
  -6   2   5      576.61      570.62      8.47 o 
  -4   2   5        6.76        7.12      1.06 o 
  -2   2   5     1185.91     1171.92      9.89 o 
   0   2   5     1600.55     1710.00     12.97 o 
   2   2   5     1212.20     1275.51      9.66 o 
   4   2   5       41.14       35.14      1.91 o 
   6   2   5       73.71       71.73      3.37 o 
   8   2   5        5.09        4.66      2.04 o 
  -9   3   5       24.68       20.58      3.55 o 
  -7   3   5       56.96       55.43      3.40 o 
  -5   3   5      277.67      256.80      6.31 o 
  -3   3   5      680.22      710.55      7.22 o 
  -1   3   5       23.60       17.03      0.96 o 
   1   3   5      548.27      521.10      4.59 o 
   3   3   5     1817.83     1749.38     13.21 o 
   5   3   5     1805.92     1763.28     17.42 o 
   7   3   5       26.45       22.12      2.37 o 
  -8   4   5       24.56       29.61      2.74 o 
  -6   4   5        5.35        5.68      1.57 o 
  -4   4   5        8.82       12.09      1.25 o 
  -2   4   5     2996.50     2979.53     24.81 o 
   0   4   5     7570.58     7693.42     49.81 o 
   2   4   5       12.31        7.34      0.76 o 
   4   4   5      131.62      141.40      3.10 o 
   6   4   5       77.87       84.97      3.52 o 
   8   4   5       28.69       24.96      3.44 o 
  -9   5   5        7.18       15.34      4.15 o 
  -7   5   5      181.98      186.89      7.53 o 
  -5   5   5      399.13      402.63      6.11 o 
  -3   5   5     1241.57     1246.63     10.67 o 
  -1   5   5     1141.86     1086.56     10.49 o 
   1   5   5     2638.03     2947.21     20.85 o 
   3   5   5      870.99      885.56     11.96 o 
   5   5   5      393.15      396.77      6.07 o 
   7   5   5        1.22        0.31      1.92 o 
  -8   6   5        4.17        0.02      2.04 o 
  -6   6   5      303.64      319.94      6.70 o 
  -4   6   5       86.55       85.49      2.76 o 
  -2   6   5        8.48        7.40      0.94 o 
   0   6   5     4684.88     4718.15     37.42 o 
   2   6   5     1470.50     1631.65     11.08 o 
   4   6   5        0.95       -0.60      0.94 o 
   6   6   5       28.68       18.79      2.07 o 
   8   6   5       12.89       14.45      2.60 o 
  -9   7   5       45.79       50.70      9.79 o 
  -7   7   5      152.22      163.31      5.85 o 
  -5   7   5       40.79       37.36      3.13 o 
  -3   7   5       52.12       48.30      2.12 o 
  -1   7   5      298.84      315.03      4.33 o 
   1   7   5      691.17      747.53      6.70 o 
   3   7   5      596.55      541.01      8.20 o 
   5   7   5       35.58       37.44      2.37 o 
   7   7   5       39.91       38.85      3.28 o 
  -8   8   5        1.39       -1.27      2.15 o 
  -6   8   5      352.09      396.47      8.47 o 
  -4   8   5      417.96      455.32      6.64 o 
  -2   8   5      264.27      262.50      3.97 o 
   0   8   5      373.60      416.52      6.14 o 
   2   8   5      426.53      477.52      5.91 o 
   4   8   5       90.55       91.88      4.26 o 
   6   8   5      101.89       96.63      4.08 o 
   8   8   5        4.26        2.26      2.24 o 
  -9   9   5        2.08        2.97      3.48 o 
  -7   9   5        7.00        6.18      2.18 o 
  -5   9   5        0.46       -0.76      1.47 o 
  -3   9   5      144.48      148.35      3.80 o 
  -1   9   5      170.19      173.38      3.49 o 
   1   9   5        2.88        1.09      1.02 o 
   3   9   5       19.51       11.48      1.40 o 
   5   9   5       64.21       58.81      3.13 o 
   7   9   5       60.23       60.66      3.78 o 
  -8  10   5        0.03       -1.29      2.28 o 
  -6  10   5      582.81      598.31     13.27 o 
  -4  10   5      296.39      304.16      7.54 o 
  -2  10   5       57.47       65.07      2.48 o 
   0  10   5        1.90        0.01      1.01 o 
   2  10   5      116.85      145.27      4.27 o 
   4  10   5      521.64      468.37     10.25 o 
   6  10   5      134.39      137.23      4.81 o 
   8  10   5        0.29        3.55      2.30 o 
  -7  11   5       16.21       16.60      2.92 o 
  -5  11   5      186.70      178.65      5.47 o 
  -3  11   5      157.63      165.32      4.65 o 
  -1  11   5      153.26      135.12      3.89 o 
   1  11   5       50.44       60.54      3.12 o 
   3  11   5      377.19      377.22      7.29 o 
   5  11   5       31.74       28.70      2.94 o 
   7  11   5      126.79      144.99      5.77 o 
  -8  12   5        5.91        4.65      2.73 o 
  -6  12   5      352.00      383.26      8.66 o 
  -4  12   5      978.15     1007.81     14.31 o 
  -2  12   5       43.76       39.87      2.78 o 
   0  12   5     1088.36     1062.14     16.06 o 
   2  12   5        9.34        1.82      1.34 o 
   4  12   5       11.99        3.54      1.58 o 
   6  12   5      148.34      135.61      5.94 o 
  -7  13   5      101.45       89.80      5.48 o 
  -5  13   5      386.38      375.03      8.18 o 
  -3  13   5      116.78      116.26      4.91 o 
  -1  13   5       41.33       41.87      3.25 o 
   1  13   5      467.02      451.40      8.70 o 
   3  13   5       75.83       85.08      4.56 o 
   5  13   5       45.87       45.16      4.61 o 
   7  13   5       72.73       87.09      6.22 o 
  -8  14   5        3.46        1.64      3.68 o 
  -6  14   5      195.86      173.70      7.11 o 
  -4  14   5      483.61      479.77     12.46 o 
  -2  14   5       24.79       32.33      3.52 o 
   0  14   5     6390.66     6421.85     71.74 o 
   2  14   5      559.31      487.58      8.64 o 
   4  14   5      610.43      603.61     11.31 o 
   6  14   5       38.99       37.66      3.61 o 
  -7  15   5       21.29       17.90      3.66 o 
  -5  15   5       74.98       62.73      4.61 o 
  -3  15   5        0.05       -0.22      1.79 o 
  -1  15   5       28.62       28.27      2.99 o 
   1  15   5      350.92      351.26      8.57 o 
   3  15   5      699.29      685.36     13.87 o 
   5  15   5       30.93       34.20      3.67 o 
   7  15   5        0.51        3.27      2.76 o 
  -6  16   5       13.02       11.37      3.01 o 
  -4  16   5       48.34       55.92      7.86 o 
  -2  16   5      565.26      562.44     11.33 o 
   0  16   5     4113.63     4110.73     48.95 o 
   2  16   5       98.25      111.19      4.56 o 
   4  16   5        3.73        1.72      1.84 o 
   6  16   5       11.12       11.00      3.03 o 
  -7  17   5       29.97       21.76      4.83 o 
  -5  17   5       54.58       53.18      4.61 o 
  -3  17   5      114.67      113.40      5.83 o 
  -1  17   5      455.26      483.16     10.47 o 
   1  17   5       91.47       81.51      7.74 o 
   3  17   5       42.51       35.10      3.23 o 
   5  17   5        1.63       -0.48      2.06 o 
  -6  18   5        0.17        2.56      3.37 o 
  -4  18   5      182.99      179.08      7.12 o 
  -2  18   5      509.65      541.93     11.51 o 
   0  18   5     2568.53     2541.07     34.45 o 
   2  18   5      905.21      872.50     13.25 o 
   4  18   5        2.42        1.18      1.91 o 
   6  18   5        2.87        4.34      2.71 o 
  -5  19   5       39.73       32.16      4.47 o 
  -3  19   5      168.56      164.53      7.62 o 
  -1  19   5       57.88       64.42      4.55 o 
   1  19   5      112.10      114.90      5.40 o 
   3  19   5       80.08      103.55      5.28 o 
   5  19   5       30.35       27.29      4.16 o 
  -6  20   5      226.04      238.75     14.19 o 
  -4  20   5        1.64       -1.43      3.25 o 
  -2  20   5      448.99      440.44     11.97 o 
   0  20   5      677.30      751.93     16.46 o 
   2  20   5       37.54       32.59      3.32 o 
   4  20   5       42.97       46.66      3.93 o 
  -5  21   5        0.29       -0.98      3.07 o 
  -3  21   5       68.62       68.28      8.50 o 
  -1  21   5      133.58      147.18      6.59 o 
   1  21   5      143.74      128.75     10.32 o 
   3  21   5        2.11       -1.10      1.91 o 
   5  21   5        0.18        0.07      3.21 o 
  -4  22   5      166.65      149.07     15.04 o 
  -2  22   5       44.91       45.78      7.43 o 
   0  22   5      343.56      394.20      9.72 o 
   2  22   5       44.65       39.92      3.64 o 
   4  22   5       16.86       22.20      5.75 o 
  -5  23   5        4.53        6.60      4.73 o 
  -3  23   5       10.99        4.00      3.25 o 
  -1  23   5        4.45        2.40      3.06 o 
   1  23   5      106.35      115.03      5.41 o 
   3  23   5       31.12       38.98      3.99 o 
  -4  24   5       45.99       36.84      6.01 o 
  -2  24   5       81.00       85.30      7.06 o 
   0  24   5       25.42       23.66      4.28 o 
   2  24   5       28.40       24.54      4.26 o 
  -3  25   5        0.00       -1.14      3.69 o 
  -1  25   5        9.41       13.73      3.90 o 
   1  25   5        8.49        5.58      3.72 o 
  -2  26   5       37.22       25.99      5.81 o 
   0  26   5       60.61       61.49      6.30 o 
  -8   0   6      300.09      269.91      9.18 o 
  -6   0   6     6970.82     6748.78     82.43 o 
  -4   0   6      620.89      636.85     10.96 o 
  -2   0   6      283.72      382.32      6.41 o 
   0   0   6     2400.52     2332.35     23.24 o 
   2   0   6      173.90      181.88      3.83 o 
   4   0   6     4496.64     4515.47     50.49 o 
   6   0   6      772.96      803.55     19.62 o 
   8   0   6        4.15        2.32      3.40 o 
  -9   1   6       52.01       59.67      4.49 o 
  -7   1   6        4.00        0.68      1.54 o 
  -5   1   6        0.58        0.96      1.15 o 
  -3   1   6      234.26      209.53      3.66 o 
  -1   1   6      423.83      428.95      4.79 o 
   1   1   6     3238.87     3184.31     24.85 o 
   3   1   6        9.62       11.85      0.93 o 
   5   1   6      100.36       97.00      3.44 o 
   7   1   6        5.16        8.37      2.04 o 
  -8   2   6      263.55      241.26      6.72 o 
  -6   2   6      786.17      781.22     10.54 o 
  -4   2   6      289.28      316.42      4.91 o 
  -2   2   6       67.65       61.84      1.87 o 
   0   2   6     1739.51     1662.94     19.32 o 
   2   2   6      344.51      360.01      3.82 o 
   4   2   6      851.57      867.34      8.78 o 
   6   2   6        8.62       10.88      1.83 o 
   8   2   6       30.05       35.03      3.88 o 
  -9   3   6       29.18       26.49      5.97 o 
  -7   3   6       37.70       34.08      2.72 o 
  -5   3   6       11.42       13.24      1.53 o 
  -3   3   6        7.93        5.01      0.99 o 
  -1   3   6     2050.80     1998.75     16.68 o 
   1   3   6      157.86      142.86      2.41 o 
   3   3   6       72.53       67.43      2.52 o 
   5   3   6      583.28      599.95      7.93 o 
   7   3   6       61.75       59.89      3.96 o 
  -8   4   6       92.03       81.25      5.11 o 
  -6   4   6      485.72      511.22      9.65 o 
  -4   4   6        0.43        0.53      0.98 o 
  -2   4   6     6101.13     5990.34     53.71 o 
   0   4   6     2474.45     2689.90     19.59 o 
   2   4   6      488.29      457.09      4.62 o 
   4   4   6       48.25       47.90      2.14 o 
   6   4   6       82.18       81.80      4.05 o 
   8   4   6       12.49       12.94      2.69 o 
  -9   5   6        9.13        6.44      3.51 o 
  -7   5   6        1.09        1.45      1.93 o 
  -5   5   6      583.75      612.51      9.59 o 
  -3   5   6        9.98        8.42      1.16 o 
  -1   5   6     1067.49     1077.42     10.75 o 
   1   5   6       79.31       87.95      2.06 o 
   3   5   6        9.23        9.88      1.06 o 
   5   5   6       62.05       58.96      2.95 o 
   7   5   6       14.75       20.42      2.41 o 
  -8   6   6       58.29       67.89      4.62 o 
  -6   6   6       61.22       58.28      3.89 o 
  -4   6   6      286.19      269.88      5.29 o 
  -2   6   6     1296.93     1368.08     13.08 o 
   0   6   6     3396.86     3741.65     33.69 o 
   2   6   6      368.99      360.70      4.75 o 
   4   6   6       24.84       25.29      2.16 o 
   6   6   6       77.35       71.47      3.50 o 
   8   6   6       19.82       23.88      3.21 o 
  -9   7   6       24.46       35.28      5.59 o 
  -7   7   6        0.00       -1.83      1.83 o 
  -5   7   6      904.12      888.14     13.43 o 
  -3   7   6      469.72      443.18      6.44 o 
  -1   7   6      162.13      152.93      3.24 o 
   1   7   6      635.92      654.93      9.13 o 
   3   7   6        2.80        5.87      1.31 o 
   5   7   6       29.33       32.00      2.31 o 
   7   7   6        3.80        6.05      2.14 o 
  -8   8   6        9.57        3.69      2.47 o 
  -6   8   6      110.74      103.06      5.29 o 
  -4   8   6      169.29      156.97      5.57 o 
  -2   8   6     2170.87     2145.79     21.47 o 
   0   8   6     1364.57     1444.01     17.20 o 
   2   8   6      693.88      572.88      8.47 o 
   4   8   6      411.19      407.10      7.57 o 
   6   8   6        0.03       -0.27      1.59 o 
  -7   9   6       32.65       31.40      3.39 o 
  -5   9   6      734.22      748.19     12.14 o 
  -3   9   6      771.37      698.38     10.05 o 
  -1   9   6     1005.58     1030.02     12.39 o 
   1   9   6      364.70      334.32      6.64 o 
   3   9   6        3.88        0.14      1.22 o 
   5   9   6      335.10      299.40      7.50 o 
   7   9   6        2.09        0.63      2.07 o 
  -8  10   6       47.40       33.88      4.54 o 
  -6  10   6       19.11       19.73      2.70 o 
  -4  10   6      248.96      220.09      5.47 o 
  -2  10   6     1074.13     1096.07     15.06 o 
   0  10   6      873.41      840.34     12.78 o 
   2  10   6       31.90       26.73      2.36 o 
   4  10   6      145.91      168.34      5.66 o 
   6  10   6        1.63       -1.06      1.87 o 
  -7  11   6        0.08        1.57      2.30 o 
  -5  11   6      485.86      481.43     12.32 o 
  -3  11   6      547.48      519.78      9.52 o 
  -1  11   6        0.06       -0.08      1.32 o 
   1  11   6       17.96       23.66      3.10 o 
   3  11   6      445.12      349.97      7.76 o 
   5  11   6      395.82      329.44     11.14 o 
   7  11   6       13.89        8.02      2.93 o 
  -8  12   6        6.86        5.07      3.74 o 
  -6  12   6      123.34      137.93      5.25 o 
  -4  12   6      476.35      483.08     10.30 o 
  -2  12   6      333.19      302.78      6.85 o 
   0  12   6       46.75       51.68      3.70 o 
   2  12   6      323.01      332.06      7.05 o 
   4  12   6       12.40       14.37      2.36 o 
   6  12   6       18.68       11.97      3.01 o 
  -7  13   6       56.93       67.61      5.82 o 
  -5  13   6      228.49      238.16      7.53 o 
  -3  13   6      512.95      507.34     10.42 o 
  -1  13   6      346.10      344.93      8.32 o 
   1  13   6       38.51       33.15      2.91 o 
   3  13   6      290.26      266.15      6.95 o 
   5  13   6      595.28      578.88     11.72 o 
   7  13   6        0.23        0.44      3.20 o 
  -8  14   6        1.09        3.14      3.87 o 
  -6  14   6      160.14      176.48      8.72 o 
  -4  14   6       90.28       94.87      5.15 o 
  -2  14   6      390.72      371.06      9.85 o 
   0  14   6        0.83       -0.13      1.69 o 
   2  14   6       12.02        4.04      1.66 o 
   4  14   6       10.05       12.81      2.41 o 
   6  14   6       46.19       46.37      4.51 o 
  -7  15   6        0.04       -0.19      2.93 o 
  -5  15   6       72.73       69.44      4.96 o 
  -3  15   6      167.70      164.18      6.21 o 
  -1  15   6      548.49      528.88     12.30 o 
   1  15   6      856.95      829.04     14.81 o 
   3  15   6       76.18       66.04      4.19 o 
   5  15   6       87.21      108.47      5.72 o 
  -6  16   6      134.17      120.88      6.58 o 
  -4  16   6       59.95       56.33      4.43 o 
  -2  16   6     1213.39     1178.65     18.89 o 
   0  16   6      483.10      495.47     11.10 o 
   2  16   6      444.22      465.54      9.08 o 
   4  16   6        1.24       -0.67      1.90 o 
   6  16   6       31.74       31.80      4.07 o 
  -7  17   6        7.60       18.13      4.83 o 
  -5  17   6       11.19        8.38      2.90 o 
  -3  17   6        9.68        7.45      2.89 o 
  -1  17   6      343.58      362.71      9.31 o 
   1  17   6        0.00       -1.63      1.63 o 
   3  17   6       38.61       33.39      3.26 o 
   5  17   6       41.21       64.26      6.10 o 
  -6  18   6       83.85       91.55     10.00 o 
  -4  18   6       14.58       10.51      3.33 o 
  -2  18   6        6.50        8.20      2.56 o 
   0  18   6      430.35      410.11     10.36 o 
   2  18   6       67.03       75.22      4.58 o 
   4  18   6        0.56        0.44      2.08 o 
  -5  19   6       54.55       45.34      4.59 o 
  -3  19   6        2.07        5.91      2.94 o 
  -1  19   6      461.18      455.98     10.96 o 
   1  19   6      244.00      201.31      7.61 o 
   3  19   6       19.47       19.36      3.01 o 
   5  19   6        0.06        1.41      2.89 o 
  -6  20   6       63.67       61.89      6.34 o 
  -4  20   6       56.39       48.98      5.59 o 
  -2  20   6      208.41      201.79      9.34 o 
   0  20   6       29.95       23.56      3.40 o 
   2  20   6      296.52      329.25      8.67 o 
   4  20   6        0.86        0.92      2.91 o 
  -5  21   6       22.96       22.06      5.30 o 
  -3  21   6        2.95       -0.38      2.61 o 
  -1  21   6      303.65      299.92      9.08 o 
   1  21   6        3.79        9.46      2.58 o 
   3  21   6       50.02       54.33      7.18 o 
  -4  22   6       85.18       70.80     11.19 o 
  -2  22   6        0.13       -1.75      3.37 o 
   0  22   6       25.67       20.58      3.45 o 
   2  22   6       31.21       35.31      5.49 o 
   4  22   6       71.32       90.87     14.02 o 
  -3  23   6       23.73       20.18      5.14 o 
  -1  23   6      118.77      100.39      6.96 o 
   1  23   6       24.24       29.71      3.43 o 
   3  23   6       66.06       71.29      6.73 o 
  -2  24   6        4.67        3.83      4.34 o 
   0  24   6      144.18      145.44      8.52 o 
   2  24   6       45.32       42.76      5.47 o 
  -1  25   6      116.34      104.78      8.62 o 
   1  25   6        8.13       14.00      4.41 o 
  -9   1   7       53.06       41.32      6.34 o 
  -7   1   7       78.08       74.58      4.46 o 
  -5   1   7        5.64        4.57      1.37 o 
  -3   1   7       25.67       30.57      1.70 o 
  -1   1   7       23.51       24.46      1.37 o 
   1   1   7       65.18       67.73      2.00 o 
   3   1   7     2681.11     2564.08     17.49 o 
   5   1   7     1035.04     1078.42     11.92 o 
   7   1   7       19.25       17.36      2.47 o 
  -8   2   7      148.00      150.43      6.33 o 
  -6   2   7       15.71       13.98      2.40 o 
  -4   2   7       58.85       61.85      2.90 o 
  -2   2   7        0.06        1.63      0.86 o 
   0   2   7      788.45      848.52      9.03 o 
   2   2   7       45.04       46.34      1.63 o 
   4   2   7       55.24       61.23      2.52 o 
   6   2   7       48.78       49.05      3.65 o 
  -9   3   7       10.55        9.68      3.71 o 
  -7   3   7       56.47       62.17      5.55 o 
  -5   3   7      108.13      108.95      3.97 o 
  -3   3   7       81.03       80.44      2.98 o 
  -1   3   7      820.51      865.55     10.59 o 
   1   3   7      500.00      464.24      5.85 o 
   3   3   7     3048.02     3072.27     21.97 o 
   5   3   7      182.85      174.00      4.55 o 
   7   3   7       16.21       13.89      2.43 o 
  -8   4   7        0.00        1.14      2.48 o 
  -6   4   7       70.31       77.84      4.27 o 
  -4   4   7     2636.40     2712.58     26.72 o 
  -2   4   7       51.88       36.52      2.13 o 
   0   4   7      246.32      257.73      4.35 o 
   2   4   7      149.59      163.55      2.88 o 
   4   4   7       58.29       54.89      2.89 o 
   6   4   7      329.13      379.15      7.14 o 
  -9   5   7        1.15        3.58      3.24 o 
  -7   5   7      109.09      114.58      5.88 o 
  -5   5   7      318.23      304.71      9.41 o 
  -3   5   7        1.02        2.82      1.20 o 
  -1   5   7      328.88      316.03      5.20 o 
   1   5   7       54.94       52.03      2.46 o 
   3   5   7      892.78      874.09     11.52 o 
   5   5   7       67.96       58.71      3.65 o 
   7   5   7       60.98       74.09      4.83 o 
  -8   6   7       97.73       91.94      5.90 o 
  -6   6   7      122.00      139.47      5.41 o 
  -4   6   7      187.78      199.23      5.19 o 
  -2   6   7      272.54      268.00      5.61 o 
   0   6   7      333.01      345.00      6.68 o 
   2   6   7       33.05       27.15      2.43 o 
   4   6   7       52.97       49.52      3.30 o 
   6   6   7      129.62      137.60      6.11 o 
  -7   7   7        0.33        2.34      2.14 o 
  -5   7   7       64.17       51.84      3.60 o 
  -3   7   7      297.82      279.99      5.93 o 
  -1   7   7      202.28      227.97      5.45 o 
   1   7   7      337.29      294.40      6.61 o 
   3   7   7       10.82       13.55      1.91 o 
   5   7   7        7.12        8.63      2.05 o 
   7   7   7       11.17       10.04      3.01 o 
  -8   8   7       79.74       86.44      5.87 o 
  -6   8   7      228.13      237.40      7.33 o 
  -4   8   7        0.07        3.19      1.59 o 
  -2   8   7      193.00      236.84      6.00 o 
   0   8   7       57.13       49.07      3.26 o 
   2   8   7       15.94       16.52      2.21 o 
   4   8   7      177.93      175.37      5.89 o 
   6   8   7        6.98        6.97      2.38 o 
  -7   9   7       14.01       10.87      2.58 o 
  -5   9   7        3.39        0.72      1.86 o 
  -3   9   7      120.17      116.67      4.70 o 
  -1   9   7      215.21      200.09      5.11 o 
   1   9   7       39.41       46.29      3.04 o 
   3   9   7        1.20        0.94      1.45 o 
   5   9   7       30.94       31.84      3.03 o 
   7   9   7        0.19        0.86      2.50 o 
  -8  10   7      136.33      150.25      9.61 o 
  -6  10   7       41.56       38.53      4.66 o 
  -4  10   7      431.88      418.10      8.88 o 
  -2  10   7      413.97      432.15      8.60 o 
   0  10   7        2.43        1.16      1.51 o 
   2  10   7      116.09       85.49      4.62 o 
   4  10   7      164.13      138.47      5.86 o 
   6  10   7       11.39       11.14      2.84 o 
  -7  11   7       81.00       84.47      5.07 o 
  -5  11   7        4.84        1.38      2.14 o 
  -3  11   7       20.28       17.10      2.54 o 
  -1  11   7      771.85      794.01     12.88 o 
   1  11   7        3.29        3.75      1.68 o 
   3  11   7       31.13       17.28      3.09 o 
   5  11   7       50.57       58.39      4.03 o 
  -8  12   7       44.69       27.24      5.43 o 
  -6  12   7      125.80      131.06     10.16 o 
  -4  12   7      738.34      717.68     12.50 o 
  -2  12   7      205.75      193.58      7.02 o 
   0  12   7       64.48       64.09      3.96 o 
   2  12   7      526.87      469.56      9.22 o 
   4  12   7      270.25      231.37      7.11 o 
   6  12   7       36.51       46.42      4.55 o 
  -7  13   7      114.72      141.62      9.14 o 
  -5  13   7        0.00        0.17      2.39 o 
  -3  13   7        0.28        2.34      2.05 o 
  -1  13   7       55.50       63.41      4.34 o 
   1  13   7       80.50       69.13      4.49 o 
   3  13   7      466.06      432.43      9.38 o 
   5  13   7       10.23       10.60      2.56 o 
  -6  14   7      279.54      282.03      9.07 o 
  -4  14   7       79.79       74.24      4.88 o 
  -2  14   7      790.96      829.18     15.72 o 
   0  14   7      228.60      211.56      6.94 o 
   2  14   7      260.63      243.69      6.46 o 
   4  14   7      109.32       85.64      7.73 o 
   6  14   7       28.99       24.76      3.75 o 
  -7  15   7        0.01        1.73      3.72 o 
  -5  15   7        2.03       -0.31      2.69 o 
  -3  15   7       65.29       59.68      7.82 o 
  -1  15   7       11.81       11.46      2.68 o 
   1  15   7      137.02      131.68      6.14 o 
   3  15   7      146.39      139.69      6.02 o 
   5  15   7       42.49       48.48      5.36 o 
  -6  16   7       29.59       21.27      3.74 o 
  -4  16   7      606.65      589.28     12.70 o 
  -2  16   7     3828.70     3987.55     48.98 o 
   0  16   7      126.97      129.40      6.44 o 
   2  16   7       19.73       20.26      2.59 o 
   4  16   7       90.17       86.80      5.33 o 
  -5  17   7        2.40        6.04      2.90 o 
  -3  17   7      179.74      175.58      9.51 o 
  -1  17   7      130.72      132.65      6.28 o 
   1  17   7       29.23       27.63      3.55 o 
   3  17   7        0.06        1.71      2.03 o 
   5  17   7        3.69        2.25      3.09 o 
  -6  18   7       66.27       64.34      6.48 o 
  -4  18   7      521.39      536.61     14.20 o 
  -2  18   7     1325.00     1404.35     27.65 o 
   0  18   7      446.60      463.86     11.30 o 
   2  18   7        2.06        3.64      2.14 o 
   4  18   7       45.64       57.02      6.28 o 
  -5  19   7        1.56       -1.50      2.90 o 
  -3  19   7        1.87        4.18      3.53 o 
  -1  19   7      153.02      151.43      6.89 o 
   1  19   7       17.00       13.37      3.21 o 
   3  19   7       20.05       26.67      4.24 o 
  -4  20   7        2.64        2.85      3.24 o 
  -2  20   7      231.58      225.32      8.46 o 
   0  20   7       65.70       63.56      5.20 o 
   2  20   7       27.08       33.38      4.76 o 
   4  20   7        3.43        3.09      3.23 o 
  -5  21   7        0.19        2.07      4.05 o 
  -3  21   7        3.16        2.46      3.13 o 
  -1  21   7       25.83       21.71      4.39 o 
   1  21   7       39.47       34.88      3.75 o 
   3  21   7        0.55       -0.46      3.18 o 
  -4  22   7       71.50       68.82      7.59 o 
  -2  22   7       39.45       41.50      5.19 o 
   0  22   7        9.24        7.16      2.86 o 
   2  22   7       49.61       63.92      6.87 o 
  -3  23   7       42.83       41.52      6.23 o 
  -1  23   7       30.59       37.66      5.09 o 
   1  23   7        6.30        5.37      3.41 o 
  -2  24   7       10.91       19.59      4.97 o 
   0  24   7        0.06       -0.72      3.00 o 
  -8   0   8      573.41      482.46     28.62 o 
  -6   0   8      467.72      426.49     16.28 o 
  -4   0   8      319.85      334.36     13.62 o 
  -2   0   8     1652.38     1649.10     24.84 o 
   0   0   8      596.37      586.63     10.07 o 
   2   0   8     3605.44     3669.59     36.78 o 
   4   0   8      129.76      145.93      4.67 o 
   6   0   8        2.54        0.93      3.51 o 
  -7   1   8       11.11        9.49      3.24 o 
  -5   1   8       22.71       33.68      3.47 o 
  -3   1   8      927.93      912.39     12.33 o 
  -1   1   8        4.29        3.74      1.22 o 
   1   1   8      849.05      791.69      8.41 o 
   3   1   8       89.96       91.09      2.50 o 
   5   1   8      292.62      290.40      5.79 o 
   7   1   8        4.79        2.01      2.10 o 
  -8   2   8      541.76      498.23     20.53 o 
  -6   2   8        5.31        4.51      2.01 o 
  -4   2   8      573.45      599.65      9.74 o 
  -2   2   8     1157.92     1206.24     13.93 o 
   0   2   8      238.41      227.33      7.03 o 
   2   2   8     1493.72     1520.48     13.24 o 
   4   2   8      495.92      514.27      6.93 o 
   6   2   8       18.53       16.60      2.26 o 
  -7   3   8       71.23       84.78      5.63 o 
  -5   3   8        1.83        0.71      1.66 o 
  -3   3   8       43.39       41.31      2.64 o 
  -1   3   8       40.68       51.00      3.35 o 
   1   3   8      262.40      244.32      4.92 o 
   3   3   8       52.19       54.34      3.10 o 
   5   3   8       37.04       35.45      2.59 o 
   7   3   8       25.93       25.30      3.14 o 
  -8   4   8       28.78       17.01      3.93 o 
  -6   4   8       63.76       61.35      4.05 o 
  -4   4   8      743.67      674.00     10.45 o 
  -2   4   8     1552.45     1507.97     21.14 o 
   0   4   8      467.56      464.88      7.46 o 
   2   4   8      295.14      293.29      6.88 o 
   4   4   8        9.23        7.09      1.88 o 
   6   4   8        2.12        5.66      2.11 o 
  -7   5   8       13.41        9.38      2.58 o 
  -5   5   8       65.36       61.27      3.92 o 
  -3   5   8       17.72       20.88      2.29 o 
  -1   5   8      532.53      525.65      9.15 o 
   1   5   8      113.52      120.31      4.29 o 
   3   5   8      587.81      546.41      8.91 o 
   5   5   8       11.40       10.96      3.72 o 
   7   5   8       15.35       22.13      4.01 o 
  -8   6   8        6.77        6.72      3.43 o 
  -6   6   8        5.22        4.31      2.32 o 
  -4   6   8      224.85      246.30      9.40 o 
  -2   6   8       18.53       14.25      4.64 o 
   0   6   8      341.73      357.05      7.72 o 
   2   6   8      572.11      565.14     10.41 o 
   4   6   8       22.30       19.85      2.47 o 
   6   6   8        0.50        1.22      2.14 o 
  -7   7   8        5.96        4.08      2.39 o 
  -5   7   8      272.44      257.43      6.84 o 
  -3   7   8       44.11       30.79      2.81 o 
  -1   7   8      733.84      678.54     11.43 o 
   1   7   8      800.21      836.70     12.32 o 
   3   7   8      422.25      417.00      7.80 o 
   5   7   8       33.63       38.88      3.35 o 
  -8   8   8       56.40       53.64      5.84 o 
  -6   8   8       35.43       32.35      3.67 o 
  -4   8   8     1430.65     1406.58     19.39 o 
  -2   8   8     3981.00     3942.50     43.09 o 
   0   8   8      588.09      541.41     10.14 o 
   2   8   8      251.36      244.87      8.76 o 
   4   8   8        0.24       -1.61      1.61 o 
   6   8   8        3.96        5.95      2.65 o 
  -7   9   8       10.68        7.88      2.92 o 
  -5   9   8      228.09      226.56      7.50 o 
  -3   9   8      877.83      876.42     13.85 o 
  -1   9   8     1791.98     1763.43     20.74 o 
   1   9   8     1350.81     1268.32     16.74 o 
   3   9   8       39.23       24.73      2.67 o 
   5   9   8      186.37      180.09      6.08 o 
  -8  10   8        0.77       -3.17      3.17 o 
  -6  10   8       38.30       44.27      4.40 o 
  -4  10   8     1007.94     1048.84     16.09 o 
  -2  10   8     2423.67     2321.30     32.86 o 
   0  10   8      168.63      174.50      5.92 o 
   2  10   8      349.63      306.19      7.28 o 
   4  10   8        0.04        0.02      1.78 o 
   6  10   8        0.96        3.62      2.75 o 
  -7  11   8        5.10        0.41      3.72 o 
  -5  11   8       51.40       49.18      4.35 o 
  -3  11   8      192.82      170.61      5.89 o 
  -1  11   8     1903.02     1899.95     24.56 o 
   1  11   8       21.86       28.55      3.08 o 
   3  11   8     1103.67      911.01     14.90 o 
   5  11   8       81.45       74.57      5.46 o 
  -6  12   8      148.23      165.95      7.70 o 
  -4  12   8      323.23      330.80     10.00 o 
  -2  12   8      260.11      254.62      7.84 o 
   0  12   8        4.39        1.67      1.93 o 
   2  12   8      698.58      722.62     11.94 o 
   4  12   8        1.97        1.16      1.97 o 
   6  12   8        3.20        1.54      2.74 o 
  -7  13   8        0.68       -1.90      3.23 o 
  -5  13   8       11.20        9.42      2.77 o 
  -3  13   8       21.00       17.57      2.80 o 
  -1  13   8      886.25      909.64     15.03 o 
   1  13   8      537.42      479.64     11.12 o 
   3  13   8      142.33      122.88      5.68 o 
   5  13   8        2.55        0.21      2.79 o 
  -6  14   8       13.72       10.43      3.70 o 
  -4  14   8      121.48      129.35      9.38 o 
  -2  14   8       11.05       13.67      3.17 o 
   0  14   8      306.83      298.40      8.66 o 
   2  14   8      197.81      204.01      7.74 o 
   4  14   8        8.61       11.34      2.59 o 
  -7  15   8        0.13       -4.44      6.72 o 
  -5  15   8        2.97        6.00      2.85 o 
  -3  15   8      224.94      233.58      8.97 o 
  -1  15   8      738.10      781.74     19.18 o 
   1  15   8      147.35      154.00      6.92 o 
   3  15   8        7.35        5.20      2.31 o 
   5  15   8       22.20       27.43      4.54 o 
  -6  16   8        9.46        1.13      3.35 o 
  -4  16   8      161.79      165.91      8.33 o 
  -2  16   8       50.54       61.05      5.05 o 
   0  16   8       27.20       28.63      3.72 o 
   2  16   8        2.31        0.50      2.04 o 
   4  16   8       25.92       22.74      4.09 o 
  -5  17   8       31.81       30.52      4.45 o 
  -3  17   8      284.16      269.72      9.87 o 
  -1  17   8       10.75       10.57      2.95 o 
   1  17   8       16.91       32.87      5.02 o 
   3  17   8       24.89       20.35      3.88 o 
  -4  18   8      245.20      262.76     11.42 o 
  -2  18   8      360.29      376.53     13.77 o 
   0  18   8        1.94       -0.31      2.39 o 
   2  18   8        0.23        3.21      2.29 o 
   4  18   8       10.47        9.66      3.73 o 
  -5  19   8        0.05       -0.99      3.72 o 
  -3  19   8        2.25        2.01      3.05 o 
  -1  19   8        8.41        2.00      2.66 o 
   1  19   8       44.03       46.27      8.19 o 
   3  19   8      101.08      115.87     10.19 o 
  -4  20   8        0.37        3.95      4.01 o 
  -2  20   8        9.48        2.15      2.94 o 
   0  20   8      349.93      381.36     12.78 o 
   2  20   8        3.30        3.86      3.20 o 
  -3  21   8        1.24        6.16      4.31 o 
  -1  21   8       35.80       42.48      5.26 o 
   1  21   8       10.40       10.44      3.90 o 
  -2  22   8       26.80       22.70      7.31 o 
   0  22   8       10.98        8.57      3.59 o 
  -1  23   8        0.00       -0.21      3.43 o 
  -7   1   9       10.36        9.16      3.41 o 
  -5   1   9       41.13       38.52      3.65 o 
  -3   1   9       25.40       29.30      3.79 o 
  -1   1   9      200.77      182.15      8.35 o 
   1   1   9     3281.46     3226.45     33.73 o 
   3   1   9     1342.88     1381.96     14.31 o 
   5   1   9       47.29       48.08      3.64 o 
  -8   2   9       35.57       24.82      6.78 o 
  -6   2   9       60.12       54.46      5.09 o 
  -4   2   9       16.85       18.59      3.46 o 
  -2   2   9       25.42       36.37      4.08 o 
   0   2   9      157.88      168.63      5.26 o 
   2   2   9       16.74       13.04      1.72 o 
   4   2   9       66.82       76.46      3.96 o 
   6   2   9       12.79       11.44      3.44 o 
  -7   3   9       88.96       88.06      7.39 o 
  -5   3   9        5.20        9.33      2.81 o 
  -3   3   9       13.64       10.80      2.02 o 
  -1   3   9       25.75       17.23      4.89 o 
   1   3   9      192.86      187.27      8.03 o 
   3   3   9       31.98       35.16      2.78 o 
   5   3   9        9.95        9.24      2.46 o 
  -8   4   9       69.52       78.32     10.11 o 
  -6   4   9       29.27       16.44      2.82 o 
  -4   4   9        0.31        2.07      1.70 o 
  -2   4   9      926.13      922.43     15.33 o 
   0   4   9      963.49      941.98     18.83 o 
   2   4   9      176.16      188.62      5.10 o 
   4   4   9        5.79        9.51      2.04 o 
   6   4   9        3.61        5.50      3.29 o 
  -7   5   9      147.55      152.26      7.75 o 
  -5   5   9       50.79       49.56      3.53 o 
  -3   5   9      318.00      294.28     11.31 o 
  -1   5   9      339.76      341.00      8.50 o 
   1   5   9      146.41      172.05      5.74 o 
   3   5   9      214.04      216.14      5.67 o 
   5   5   9      159.38      175.57      6.10 o 
  -8   6   9       63.69       76.77      8.24 o 
  -6   6   9      146.83      132.06      5.68 o 
  -4   6   9      137.08      126.36      5.73 o 
  -2   6   9       13.59       13.42      2.58 o 
   0   6   9      567.01      549.62     10.41 o 
   2   6   9        0.40        0.81      1.75 o 
   4   6   9       21.70       18.80      2.50 o 
   6   6   9        6.95        6.17      3.03 o 
  -7   7   9       13.31       10.16      3.06 o 
  -5   7   9        0.50        1.91      1.96 o 
  -3   7   9        2.70        4.98      2.09 o 
  -1   7   9        0.73       -1.62      1.62 o 
   1   7   9      418.54      416.50      8.44 o 
   3   7   9      346.88      349.96      7.42 o 
   5   7   9       29.55       37.53      3.44 o 
  -6   8   9        2.79        2.47      2.61 o 
  -4   8   9       86.88       90.83      4.84 o 
  -2   8   9        0.06       -1.27      1.66 o 
   0   8   9      180.85      174.41      5.98 o 
   2   8   9      190.06      175.48      5.81 o 
   4   8   9       38.49       44.25      3.58 o 
   6   8   9        0.69        2.11      2.75 o 
  -7   9   9       13.60       10.34      5.25 o 
  -5   9   9       11.91        7.50      3.14 o 
  -3   9   9       16.68       13.05      2.57 o 
  -1   9   9       70.78       69.52      4.85 o 
   1   9   9        0.96        2.29      1.93 o 
   3   9   9        8.63        3.81      2.01 o 
   5   9   9       18.97        8.23      2.87 o 
  -6  10   9       32.94       37.52      4.36 o 
  -4  10   9       54.71       57.77      4.26 o 
  -2  10   9       56.20       51.38      3.82 o 
   0  10   9      262.54      249.58      7.16 o 
   2  10   9        2.12        2.72      1.71 o 
   4  10   9        0.04       -0.66      2.08 o 
  -7  11   9       50.72       51.92      7.97 o 
  -5  11   9        7.92       10.41      2.99 o 
  -3  11   9       24.44       20.69      3.06 o 
  -1  11   9      136.15      118.26      5.49 o 
   1  11   9      155.46      151.26      6.20 o 
   3  11   9       47.40       61.62      4.73 o 
   5  11   9       86.97      100.17      6.35 o 
  -6  12   9        4.45        3.59      3.29 o 
  -4  12   9       49.46       48.35      4.19 o 
  -2  12   9      106.54      102.81      7.30 o 
   0  12   9      104.68       89.11      5.03 o 
   2  12   9      949.46      916.77     20.58 o 
   4  12   9       17.44       16.04      3.56 o 
  -5  13   9       21.58       17.72      4.93 o 
  -3  13   9       59.36       64.32      4.97 o 
  -1  13   9      550.04      524.91     11.18 o 
   1  13   9       47.18       54.04      4.68 o 
   3  13   9       92.75       95.38      5.40 o 
   5  13   9        6.50        6.40      3.39 o 
  -6  14   9      161.97      150.12     10.64 o 
  -4  14   9      479.99      515.67     12.19 o 
  -2  14   9       66.26       73.23      5.29 o 
   0  14   9      555.60      544.26     15.08 o 
   2  14   9        2.64        4.34      2.20 o 
   4  14   9       19.91       23.40      5.21 o 
  -5  15   9        0.87       -0.37      3.16 o 
  -3  15   9       27.60       31.99      5.45 o 
  -1  15   9       63.28       52.97      4.74 o 
   1  15   9      168.74      163.64      7.49 o 
   3  15   9        4.20        8.84      3.05 o 
  -6  16   9       34.66       38.34      6.04 o 
  -4  16   9     1086.79     1159.87     23.18 o 
  -2  16   9      361.24      355.18     11.36 o 
   0  16   9        2.70       -0.50      2.38 o 
   2  16   9        0.18        2.79      2.95 o 
   4  16   9        3.78        5.74      3.48 o 
  -5  17   9       26.17       23.59      5.60 o 
  -3  17   9        6.97        9.56      3.56 o 
  -1  17   9        9.96       10.18      3.28 o 
   1  17   9      126.99      138.50      7.31 o 
   3  17   9        5.74        1.41      3.02 o 
  -4  18   9      670.86      699.58     20.34 o 
  -2  18   9       80.07       81.43      6.55 o 
   0  18   9        7.82        8.34      2.94 o 
   2  18   9        2.73        3.85      3.29 o 
  -3  19   9       90.39       92.92      8.50 o 
  -1  19   9       14.23       10.86      3.60 o 
   1  19   9       13.03       12.01      3.84 o 
  -2  20   9       39.89       46.61      6.34 o 
   0  20   9      115.23      138.36      8.65 o 
   2  20   9        7.91       12.21      4.36 o 
  -1  21   9       33.98       26.50      4.89 o 
   1  21   9       48.00       48.28      8.05 o 
  -6   0  10      196.30      166.44     11.54 o 
  -4   0  10        3.77        3.78      3.83 o 
  -2   0  10       23.09       20.08      5.13 o 
   0   0  10     3396.33     3380.73     78.62 o 
   2   0  10      623.99      623.35     14.07 o 
  -7   1  10        6.83       10.24      8.23 o 
  -5   1  10      130.54      120.47      9.86 o 
  -3   1  10       15.48        7.92      3.06 o 
  -1   1  10        0.51        0.24      2.64 o 
   1   1  10      196.11      171.78      6.90 o 
   3   1  10       41.17       38.19      4.28 o 
  -6   2  10        0.20        2.12      3.24 o 
  -4   2  10       19.76       36.02      6.36 o 
  -2   2  10      906.64      881.03     18.24 o 
   0   2  10      652.42      705.23     19.09 o 
   2   2  10       38.07       32.86      3.85 o 
   4   2  10      114.69      111.26      7.08 o 
  -7   3  10       17.25       21.02      6.83 o 
  -5   3  10        0.57       -0.53      2.41 o 
  -3   3  10       21.64       22.06      3.77 o 
  -1   3  10       66.77       62.79      6.84 o 
   1   3  10       49.87       47.73      5.16 o 
   3   3  10      600.80      597.13     10.62 o 
   5   3  10       35.13       25.84      3.43 o 
  -6   4  10      173.48      164.78      9.55 o 
  -4   4  10      269.11      254.12      8.34 o 
  -2   4  10        0.15       -2.15      3.00 o 
   0   4  10      216.34      215.23      6.57 o 
   2   4  10       66.40       72.36      4.02 o 
   4   4  10      122.06      141.88      5.41 o 
  -7   5  10       30.56       30.56      7.13 o 
  -5   5  10       36.06       37.80      4.36 o 
  -3   5  10        0.67       -0.74      2.45 o 
  -1   5  10      136.64      129.87      6.96 o 
   1   5  10       62.05       65.53      4.76 o 
   3   5  10       14.82       10.60      2.24 o 
   5   5  10       16.22       21.45      3.52 o 
  -6   6  10      401.55      421.29     11.07 o 
  -4   6  10      153.27      155.45      6.12 o 
  -2   6  10        0.10        1.13      1.92 o 
   0   6  10      141.49      142.71      5.70 o 
   2   6  10      150.47      155.62      5.26 o 
   4   6  10        9.08       14.38      2.62 o 
  -7   7  10       41.32       46.34      9.27 o 
  -5   7  10       29.87       35.38      3.86 o 
  -3   7  10       60.06       68.34      4.34 o 
  -1   7  10      250.88      268.97      8.74 o 
   1   7  10        0.00       -0.65      1.94 o 
   3   7  10       42.53       41.94      3.48 o 
   5   7  10        0.26       -1.85      2.45 o 
  -6   8  10       15.56       18.03      4.83 o 
  -4   8  10       22.46       19.04      3.14 o 
  -2   8  10       39.15       43.78      3.65 o 
   0   8  10       18.42       22.65      2.97 o 
   2   8  10       64.27       61.73      3.83 o 
   4   8  10        0.11       -0.18      2.19 o 
  -7   9  10       57.87       76.56      7.93 o 
  -5   9  10      288.50      303.89     10.32 o 
  -3   9  10        1.05       -2.05      2.05 o 
  -1   9  10      435.27      447.39     10.98 o 
   1   9  10      404.50      345.24     12.21 o 
   3   9  10      162.41      165.63      6.15 o 
   5   9  10       14.69       15.13      3.49 o 
  -6  10  10       43.33       43.74      6.81 o 
  -4  10  10       18.47       22.34      3.37 o 
  -2  10  10       37.78       41.72      4.12 o 
   0  10  10       84.32       80.64      6.97 o 
   2  10  10       29.69       28.72      3.00 o 
   4  10  10        1.36       -0.61      2.82 o 
  -5  11  10       79.93       86.08      6.61 o 
  -3  11  10       45.92       51.08      4.20 o 
  -1  11  10        3.61        5.79      2.37 o 
   1  11  10      374.18      340.59      9.11 o 
   3  11  10      108.31       94.54      6.82 o 
  -6  12  10       25.92       23.29      7.35 o 
  -4  12  10       82.81       76.96      5.20 o 
  -2  12  10        3.52        5.03      2.74 o 
   0  12  10      420.88      468.19     15.16 o 
   2  12  10       36.65       30.15      3.21 o 
   4  12  10       50.17       46.46      5.28 o 
  -5  13  10        4.83        3.68      3.52 o 
  -3  13  10       35.01       35.47      4.27 o 
  -1  13  10      213.05      196.83      8.19 o 
   1  13  10       50.59       44.38      4.17 o 
   3  13  10       61.72       83.40      6.65 o 
  -4  14  10      168.83      201.19     10.76 o 
  -2  14  10      137.50      134.18     10.68 o 
   0  14  10      343.75      344.16     11.34 o 
   2  14  10      138.75      144.35      8.38 o 
  -5  15  10       77.36       82.70      8.19 o 
  -3  15  10      156.76      170.58     10.05 o 
  -1  15  10       26.01       25.50      3.91 o 
   1  15  10      120.49      107.95      7.46 o 
   3  15  10       84.17       75.59      6.58 o 
  -4  16  10       10.99       18.89      4.95 o 
  -2  16  10       24.03       35.10      5.57 o 
   0  16  10       82.74       88.90      6.83 o 
   2  16  10        2.77        3.18      3.25 o 
  -3  17  10        1.77       -0.82      3.66 o 
  -1  17  10       26.64       24.15      4.54 o 
   1  17  10      106.11       93.64      7.35 o 
  -2  18  10       11.98       13.36      4.45 o 
   0  18  10       53.39       63.47      6.38 o 
  -3  19  10        0.55        5.15      6.44 o 
  -1  19  10        2.05        7.33      3.90 o 
   1  19  10      130.93      155.10     16.02 o 
  -7   1  11       12.03        8.58      6.52 o 
  -5   1  11       34.42       41.16      4.56 o 
  -3   1  11       21.24       16.13      3.61 o 
  -1   1  11     1073.61     1071.53     21.54 o 
   1   1  11      728.81      697.22     34.87 o 
   3   1  11        9.63       16.45      7.03 o 
  -6   2  11       75.42       86.25      7.92 o 
  -4   2  11      155.77      162.77      8.44 o 
  -2   2  11       23.94       23.93      5.37 o 
   0   2  11        6.58        8.20      3.87 o 
   2   2  11       52.60       50.36      4.68 o 
  -7   3  11        1.67        0.30      5.30 o 
  -5   3  11        5.20        3.83      2.92 o 
  -3   3  11       37.85       30.73      5.51 o 
  -1   3  11      488.41      481.38     24.53 o 
   1   3  11       27.12       26.62      4.48 o 
   3   3  11      178.21      180.37      7.68 o 
  -6   4  11       15.39       22.44      5.22 o 
  -4   4  11        6.71        3.35      3.51 o 
  -2   4  11      120.21      117.56      8.83 o 
   0   4  11        6.43       14.43      5.29 o 
   2   4  11       40.91       46.61      4.68 o 
   4   4  11       56.59       62.00     10.13 o 
  -5   5  11      166.15      175.71      9.31 o 
  -3   5  11        7.81        6.71      4.07 o 
  -1   5  11        3.13        4.84      3.63 o 
   1   5  11      178.80      194.58     12.18 o 
   3   5  11       11.05       14.19      3.69 o 
  -6   6  11      154.31      151.68     13.31 o 
  -4   6  11       60.13       54.34      5.91 o 
  -2   6  11       51.52       55.29      8.41 o 
   0   6  11        0.48       -1.59      2.92 o 
   2   6  11        5.77       10.26      2.53 o 
   4   6  11       60.12       73.36      6.47 o 
  -5   7  11       18.29       20.08      6.02 o 
  -3   7  11        8.16        7.44      3.61 o 
  -1   7  11       59.57       68.61      5.70 o 
   1   7  11      141.51      130.22      6.04 o 
   3   7  11      138.85      163.21      6.22 o 
  -6   8  11       30.85       35.25      8.53 o 
  -4   8  11       10.16        5.21      3.09 o 
  -2   8  11       28.16       21.20      3.12 o 
   0   8  11       34.67       31.85      3.58 o 
   2   8  11       32.80       44.99      3.59 o 
   4   8  11       17.60        8.89      3.16 o 
  -5   9  11       12.43       10.81      4.11 o 
  -3   9  11        0.22        1.59      2.38 o 
  -1   9  11        4.24        4.83      2.54 o 
   1   9  11        3.29        1.03      2.29 o 
   3   9  11        8.71        0.69      2.61 o 
  -6  10  11        8.26        9.37      4.34 o 
  -4  10  11       41.11       51.74      5.02 o 
  -2  10  11      236.74      259.57      8.85 o 
   0  10  11       60.86       53.62      4.43 o 
   2  10  11        0.71       -1.00      2.68 o 
  -5  11  11        2.95        3.66      4.38 o 
  -3  11  11       27.25       29.57      4.18 o 
  -1  11  11        2.57        1.72      2.52 o 
   1  11  11       61.47       63.31      4.95 o 
   3  11  11       15.24       19.97      4.77 o 
  -4  12  11       99.30       95.94      8.34 o 
  -2  12  11       57.38       47.43      4.96 o 
   0  12  11      252.05      268.58     15.91 o 
   2  12  11       16.00       13.90      3.59 o 
  -5  13  11       48.48       32.13      5.65 o 
  -3  13  11        0.06       -0.89      3.05 o 
  -1  13  11       13.34        9.00      3.76 o 
   1  13  11      140.30      142.70      9.51 o 
  -4  14  11       65.49       59.20      6.34 o 
  -2  14  11      236.75      226.95     10.06 o 
   0  14  11       20.62       18.88      3.92 o 
   2  14  11       38.63       34.75      4.95 o 
  -3  15  11       24.22       15.87      4.65 o 
  -1  15  11       31.06       22.77      4.49 o 
   1  15  11        0.26       -0.31      3.17 o 
  -2  16  11        1.14        4.56      3.86 o 
   0  16  11        0.28       -1.82      2.98 o 
  -1  17  11       84.80       97.24     16.32 o 
  -6   0  12        7.90       -6.87      6.87 o 
  -4   0  12       37.48       37.99      7.51 o 
  -2   0  12      767.59      846.62     27.49 o 
   0   0  12      935.66      951.89     45.78 o 
   2   0  12       65.87       57.80     13.88 o 
  -5   1  12      112.69      114.34      8.15 o 
  -3   1  12       67.99       57.24      7.15 o 
  -1   1  12      127.58      126.64      9.49 o 
   1   1  12       33.83       50.80      8.93 o 
   3   1  12      234.02      219.12     15.83 o 
  -6   2  12        6.56       13.17      6.67 o 
  -4   2  12      281.63      243.01     12.75 o 
  -2   2  12      701.14      728.26     25.39 o 
   0   2  12       25.87       11.04      4.72 o 
   2   2  12       55.91       55.51      7.34 o 
  -5   3  12       28.21       32.55      6.92 o 
  -3   3  12       44.77       36.61      6.33 o 
  -1   3  12      270.45      255.90     15.46 o 
   1   3  12      104.44      104.56      8.90 o 
   3   3  12      255.13      268.51     22.61 o 
  -6   4  12        9.75        6.50      5.60 o 
  -4   4  12      113.31      122.92      8.28 o 
  -2   4  12       28.94       23.62      5.74 o 
   0   4  12       40.61       35.05      6.12 o 
   2   4  12        1.86        4.90      3.14 o 
  -5   5  12       10.78       15.57      6.08 o 
  -3   5  12       49.83       64.30      9.26 o 
  -1   5  12       28.98       33.50      6.12 o 
   1   5  12        7.13        6.12      3.69 o 
   3   5  12        0.68        4.24      5.51 o 
  -4   6  12      227.85      294.74     14.00 o 
  -2   6  12        3.97        1.76      4.27 o 
   0   6  12        1.26        2.60      4.45 o 
   2   6  12       55.46       59.83      5.55 o 
  -5   7  12       21.75       16.52      6.27 o 
  -3   7  12      225.77      248.69     10.63 o 
  -1   7  12      121.14      137.07     10.79 o 
   1   7  12       12.14        9.52      4.05 o 
   3   7  12        0.17        2.43      7.44 o 
  -4   8  12      378.68      434.98     38.49 o 
  -2   8  12        3.88       15.56      5.50 o 
   0   8  12       81.01       90.39      8.75 o 
   2   8  12        7.50        3.30      3.86 o 
  -5   9  12       11.67       12.16      9.16 o 
  -3   9  12      228.86      256.08     18.11 o 
  -1   9  12        0.72        7.81      4.42 o 
   1   9  12       47.88       43.49      5.70 o 
  -4  10  12      359.46      391.70     16.13 o 
  -2  10  12        1.68        3.91      4.55 o 
   0  10  12      116.79      117.17      6.96 o 
   2  10  12       13.34       11.96      3.81 o 
  -3  11  12      652.39      743.23     18.83 o 
  -1  11  12      471.38      481.51     14.16 o 
   1  11  12       11.75       12.24      3.67 o 
  -4  12  12       40.20       36.77      9.73 o 
  -2  12  12        0.19        0.92      3.54 o 
   0  12  12       51.90       55.43      5.52 o 
  -3  13  12       60.03       84.33      8.09 o 
  -1  13  12       12.41        8.51      4.01 o 
   1  13  12        0.55        0.72      5.44 o 
  -2  14  12        1.21        8.97      5.31 o 
   0  14  12       39.39       55.78      8.25 o 
  -3   1  13      296.62      283.46     14.15 o 
  -1   1  13       90.55       90.58     11.73 o 
   1   1  13       62.72       50.88     11.52 o 
  -4   2  13        0.85        4.29      7.54 o 
  -2   2  13      115.34      119.10     10.12 o 
   0   2  13       21.24       26.41      7.63 o 
  -3   3  13      250.86      250.81     25.61 o 
  -1   3  13      181.77      155.34     11.03 o 
   1   3  13        2.25        8.85      6.78 o 
  -4   4  13        0.84        6.67      5.62 o 
  -2   4  13      121.58      121.56     10.38 o 
   0   4  13       53.51       69.57      8.74 o 
  -3   5  13        3.04        6.69      7.62 o 
  -1   5  13       67.39       63.59     10.72 o 
   1   5  13      316.41      359.55     28.47 o 
  -4   6  13        2.76        0.57      6.87 o 
  -2   6  13      117.36       94.37     12.50 o 
   0   6  13        1.46       15.83      7.41 o 
  -3   7  13       11.86        9.72      5.94 o 
  -1   7  13       23.89       37.54      9.20 o 
   1   7  13        1.02       -6.30      6.30 o 
  -2   8  13        1.53       -0.99      6.73 o 
   0   8  13       19.21       16.31      7.79 o 
  -1   9  13       11.65       14.46      8.73 o 
                                                 
